# Supplementary material for: Plasmid diversity of Serratia marcescens and Klebsiella pneumoniae isolates involved in two carbapenem-resistant Enterobacteriaceae outbreaks in a Swiss hospital
Source: Microbiol Spectr. 2025 May 21;13(7):e03284-24. doi: 10.1128/spectrum.03284-24 (PMC12210979; doi:10.1128/spectrum.03284-24)
Supplement: Supplemental tables — Tables S1 to S7. [file spectrum.03284-24-s0002.xlsx]

## Sheet: Table S1
	Table S1: patients and environmental samples included in this study and corresponding isolates. Isolates implicated in one of the two outbreaks are represented in bold. Closest match is indicated when no exact match was found. N.D. = Not Determined.N.A. = Not Available.
	Isolate ID	Sampling origin	Sampling date	Isolated species	Carbapenemase resistance type	ST	Accession (ENA)
	P18-38717	Patient	2021-09-28	Klebsiella pneumoniae	blaKPC	ST39	ERS20900509
	S2-40032	Sink trap	2022-11-29	Klebsiella pneumoniae	blaKPC	ST392	ERS20900527
	S2-40033	Sink trap	2022-11-29	Serratia marcescens	blaKPC	ST356	ERS20900528
	S2-40034	Sink trap	2022-11-29	Klebsiella pneumoniae	blaKPC	N.D.	ERS20900529
	S2-40035	Sink trap	2022-11-29	Serratia marcescens	blaKPC	ST356	ERS20900530
	S2-40036	Sink trap	2022-11-29	Serratia marcescens	blaKPC	ST356	ERS20900531
	S2-40037	Sink trap	2022-11-29	Serratia marcescens	blaKPC	ST356	ERS20900532
	S2-40391	Sink trap	2023-03-06	Serratia marcescens	blaKPC	ST356	ERS20900533
	P01-39191	Patient	2022-03-14	Klebsiella pneumoniae	blaKPC-2	ST11	ERS20900477
	P05-36300	Patient	2019-10-30	Klebsiella pneumoniae	blaKPC-2	N.D.	ERS20900481
	P05-36423	Patient	2019-12-04	Klebsiella pneumoniae	blaKPC-2	ST258	ERS20900482
	P07-37739	Patient	2021-01-24	Escherichia coli	blaKPC-2	ST986	ERS20900485
	P07-37750	Patient	2021-01-24	Klebsiella oxytoca	blaKPC-2	N.D.	ERS20900486
	P07-38245	Patient	2021-05-18	Escherichia coli	blaKPC-2	ST82	ERS20900487
	P07-38246	Patient	2021-05-18	Enterobacter cloacae	blaKPC-2	ST145	ERS20900488
	P07-38263	Patient	2021-05-18	Citrobacter freundii	blaKPC-2	ST96	ERS20900489
	P07-38828	Patient	2021-11-08	Enterobacter cloacae	blaKPC-2	N.D.	ERS20900490
	P07-38829	Patient	2021-11-08	Escherichia coli	blaKPC-2	ST82	ERS20900491
	P07-38831	Patient	2021-11-08	Morganella morganii	blaKPC-2	N.A.	ERS20900492
	P12-39188	Patient	2022-03-10	Klebsiella pneumoniae	blaKPC-2	ST11	ERS20900498
	P18-38518	Patient	2021-08-16	Klebsiella pneumoniae	blaKPC-2	ST39	ERS20900508
	P24-38311	Patient	2021-06-08	Serratia marcescens	blaKPC-2	ST356	ERS20900516
	P24-38505	Patient	2021-08-10	Serratia marcescens	blaKPC-2	ST356	ERS20900517
	P25-40113	Patient	2022-12-19	Serratia marcescens	blaKPC-2	ST356	ERS20900518
	P19-39090	Patient	2022-02-08	Klebsiella pneumoniae	blaNDM	ST268	ERS20900510
	S1-39375	Sink trap	2022-05-04	Klebsiella pneumoniae	blaNDM	ST268	ERS20900519
	S1-39376	Sink trap	2022-05-04	Klebsiella pneumoniae	blaNDM	ST268	ERS20900520
	S1-39377	Sink trap	2022-05-04	Klebsiella pneumoniae	blaNDM	ST268	ERS20900521
	S1-39425	Sink trap	2022-05-23	Klebsiella pneumoniae	blaNDM	ST268	ERS20900522
	S1-39521	Sink trap	2022-06-30	Klebsiella pneumoniae	blaNDM	ST268	ERS20900523
	S1-39522	Sink trap	2022-06-30	Klebsiella pneumoniae	blaNDM	ST268	ERS20900524
	S1-39595	Sink trap	2022-07-15	Klebsiella pneumoniae	blaNDM	ST268	ERS20900525
	S1-39800	Sink trap	2022-09-21	Klebsiella pneumoniae	blaNDM	ST268	ERS20900526
	P02-37658	Patient	2020-12-25	Acinetobacter gr. baumannii	blaNDM-1	ST2340	ERS20900478
	P03-37495	Patient	2020-11-06	Klebsiella pneumoniae	blaNDM-1	ST11	ERS20900479
	P04-35748	Patient	2019-06-14	Klebsiella pneumoniae	blaNDM-1	ST147	ERS20900480
	P06-37368	Patient	2020-09-24	Pseudomonas aeruginosa	blaNDM-1	ST235	ERS20900483
	P06-37797	Patient	2021-02-11	Pseudomonas aeruginosa	blaNDM-1	ST235	ERS20900484
	P08-35811	Patient	2014-09-23	Citrobacter freundii	blaNDM-1	ST685	ERS20900493
	P09-40249	Patient	2023-01-28	Klebsiella pneumoniae	blaNDM-1	ST147	ERS20900494
	P10-39587	Patient	2022-07-12	Enterobacter cloacae	blaNDM-1	ST185 (closest match)	ERS20900495
	P11-35555	Patient	2019-04-08	Klebsiella pneumoniae	blaNDM-1	ST4834	ERS20900496
	P12-36292	Patient	2019-10-25	Acinetobacter gr. baumannii	blaNDM-1	ST224	ERS20900497
	P13-37093	Patient	2020-08-02	Klebsiella pneumoniae	blaNDM-1	ST147	ERS20900499
	P14-37898	Patient	2021-03-18	Klebsiella pneumoniae	blaNDM-1	ST147	ERS20900500
	P14-37899	Patient	2021-03-18	Escherichia coli	blaNDM-1	N.D.	ERS20900501
	P15-38301	Patient	2021-06-07	Klebsiella oxytoca	blaNDM-1	N.D.	ERS20900502
	P15-38905	Patient	2021-11-30	Klebsiella oxytoca	blaNDM-1	ST53	ERS20900503
	P15-39162	Patient	2022-03-04	Klebsiella oxytoca	blaNDM-1	ST53	ERS20900504
	P15-39609	Patient	2022-07-21	Klebsiella oxytoca	blaNDM-1	ST53	ERS20900505
	P17-40226	Patient	2023-01-21	Klebsiella pneumoniae	blaNDM-1	ST584	ERS20900507
	P20-39094	Patient	2022-02-10	Klebsiella pneumoniae	blaNDM-1	ST268	ERS20900511
	P20-39095	Patient	2022-02-10	Escherichia coli	blaNDM-1	ST862	ERS20900512
	P21-39353	Patient	2022-04-29	Klebsiella pneumoniae	blaNDM-1	ST268	ERS20900513
	P22-39408	Patient	2022-05-16	Klebsiella pneumoniae	blaNDM-1	ST268	ERS20900514
	P23-39733	Patient	2022-08-24	Klebsiella pneumoniae	blaNDM-1	ST268	ERS20900515
	P16-35810	Patient	2015-06-03	Escherichia coli	blaNDM-1, blaKPC-2	ST88	ERS20900506

## Sheet: Table S2
	Table S2: contigs characteristics derived from assemblies. Contigs with a length below 1Mbp were labeled as plasmids. Carbapenem resistance genes of interest are shown in bold.
	Sample	Early resistance profile	Contig ID	Contig identification	Length	GC	ResFinder Resistance genes
	P11-35555	blaNDM-1	contig_1	Chromosome	5438644	0.575584	blaOKP-B-16, blaOKP-B-5, blaOKP-B-3
			contig_5	Plasmid	179032	0.525018	blaSHV-12, blaNDM-1
			contig_3	Plasmid	72804	0.531015	aac(3)-IId, aadA16, aph(6)-Id, aph(3'')-Ib, aac(6')-Ib-cr, mph(A), qnrB6, ARR-3, sul1, sul1, sul2, dfrA27
			contig_8	Plasmid	49273	0.528829
			contig_11	Plasmid	17545	0.528128	blaCTX-M-15, blaTEM-40, blaTEM-171, blaTEM-150, blaTEM-1C, blaTEM-1C, blaTEM-1A, tet(A)
			contig_9	Plasmid	9095	0.475316
	P04-35748	blaNDM-1	contig_1	Chromosome	5366021	0.573996	blaSHV-11, blaSHV-67, fosA, OqxB, OqxA
			contig_4	Plasmid	70029	0.530723
	P16-35810	blaNDM-1, blaKPC-2	contig_2	Chromosome	4899276	0.507711	blaCTX-M-15, blaCTX-M-15
			contig_1	Plasmid	260366	0.509905	aadA5, aadA1, aadA1, aadA1, armA, aac(6')-Ib, blaCMY-4, blaKPC-2, blaTEM-1A, blaOXA-9, blaNDM-1, blaOXA-10, msr(E), mph(A), mph(E), ARR-2, sul1, sul1, dfrA17
			contig_3	Plasmid	129514	0.508015	aac(3)-IIa, aadA2, rmtB, blaTEM-1B, blaNDM-4, sul1, dfrA12
			contig_5	Plasmid	88107	0.498848
			contig_4	Plasmid	7216	0.431541
	P08-35811	blaNDM-1, blaOXA-48	contig_1	Chromosome	4762995	0.545451	blaSED1
			contig_6	Plasmid	313496	0.474788	aph(6)-Id, aph(3')-Ia, aph(3'')-Ib, aph(3'')-Ib, aph(3'')-Ib, aph(3'')-Ib, aadA2b, aac(6')-Ib-cr, aac(6')-Ib3, blaCTX-M-15, blaSHV-12, blaTEM-1B, blaOXA-1, blaNDM-1, catB3, catB3, qnrB1, sul1, sul1, sul2, dfrA19
			contig_5	Plasmid	110904	0.502579
			contig_2	Plasmid	80328	0.507021
			contig_7	Plasmid	60448	0.509678	blaOXA-48
	P12-36292	blaNDM-1	contig_5	Chromosome	3934822	0.388139
			contig_6	Plasmid	282567	0.394682	aph(3')-VIa, aadA2b, aac(6')-Ib3, ant(2'')-Ia, blaOXA-58, blaNDM-1, blaIMP-48, blaIMP-54, blaIMP-14, msr(E), mph(E), cmlA1, qnrVC6, sul1, sul1
			contig_3	Plasmid	87381	0.39393
			contig_2	Plasmid	48269	0.386521
	P05-36300	blaKPC-2	contig_3	Chromosome	5484448	0.572971	blaSHV-182, fosA, OqxB, OqxA
			contig_4	Plasmid	63384	0.547536	aac(6')-Ib, blaKPC-2
	P05-36423	blaKPC-2	contig_1	Chromosome	5484447	0.572972	blaSHV-182, fosA, OqxB, OqxA
			contig_4	Plasmid	257262	0.531699	aph(3')-Ia, aadA2, aac(6')-Ib, blaKPC-2, mph(A), catA1, sul1, dfrA12
			contig_3	Plasmid	9927	0.484235
			contig_2	Plasmid	9266	0.535398
			contig_5	Plasmid	7714	0.37231
	P13-37093	blaNDM-1	contig_1	Chromosome	5378959	0.573897	blaSHV-11, blaSHV-67, fosA, OqxB, OqxA
			contig_6	Plasmid	115268	0.490457
			contig_4	Plasmid	96891	0.524177
			contig_2	Plasmid	54119	0.521942	aph(3')-VI, aac(6')-Ib-cr, blaCTX-M-15, blaOXA-1, blaNDM-1, catB3, qnrS1, ARR-3, sul1
			contig_5	Plasmid	39712	0.516393	aadA1, aac(6')-Ib, blaTEM-1A, blaOXA-9
			contig_3	Plasmid	7941	0.410402
	P06-37368	blaNDM-1	contig_1	Chromosome	7139406	0.658017	aadA6, aph(3')-IIb, aph(3')-IIb, aph(3')-VI, ant(2'')-Ia, aac(6')-Il, aac(6')-Il, blaPAO, blaPAO, blaPAO, blaNDM-1, blaOXA-488, fosA, catB7, crpP, sul1, sul1, sul1, sul1
	P03-37495	blaNDM-1	contig_3	Chromosome	5414184	0.573588	blaSHV-182, fosA, OqxB, OqxA
			contig_4	Plasmid	235778	0.459928	aph(6)-Id, aph(3'')-Ib, aadA2, mph(A), qnrS1, sul1, sul2, dfrA12
			contig_1	Plasmid	189549	0.512179	mph(A), tet(A)
			contig_2	Plasmid	99292	0.533225	aac(6')-Ib, blaNDM-1
			contig_5	Plasmid	1934	0.513961
	P02-37658	blaNDM-1	contig_2	Chromosome	3412649	0.385921
			contig_4	Plasmid	338011	0.391129
			contig_6	Plasmid	248900	0.379124	aac(3)-IId, aph(3')-VIa, blaNDM-1, msr(E), mph(E), tet(39)
			contig_3	Plasmid	63914	0.388021
			contig_11	Plasmid	14114	0.382032
			contig_7	Plasmid	9729	0.338061
			contig_8	Plasmid	9448	0.35743
			contig_9	Plasmid	6678	0.351153
			contig_5	Plasmid	5409	0.377704
			contig_10	Plasmid	4435	0.370237
	P07-37739	blaKPC-2	contig_1	Chromosome	4883148	0.50837
			contig_3	Plasmid	157055	0.514412	aph(6)-Id, aph(3'')-Ib, aph(3')-Ia, aph(3')-Ia, blaTEM-1B, sul2, tet(A), dfrA5
			contig_2	Plasmid	91254	0.482335
			contig_4	Plasmid	58390	0.423668
			contig_5	Plasmid	50382	0.525723	blaKPC-2
	P07-37750	blaKPC-2	contig_1	Chromosome	5684368	0.559904	aph(3')-Ia, blaOXY-1-1
			contig_2	Plasmid	236581	0.572451
			contig_5	Plasmid	54644	0.529171	blaKPC-2
			contig_3	Plasmid	21528	0.508501
			contig_4	Plasmid	9266	0.563242
	P06-37797	blaNDM-1	contig_1	Chromosome	7139064	0.658036	aadA6, aph(3')-IIb, aph(3')-IIb, aph(3')-VI, ant(2'')-Ia, aac(6')-Il, aac(6')-Il, blaPAO, blaPAO, blaPAO, blaNDM-1, blaOXA-488, fosA, catB7, crpP, sul1, sul1, sul1, sul1
			contig_8	Plasmid	20142	0.514249
			contig_3	Plasmid	8986	0.619408
			contig_2	Plasmid	8981	0.609398
			contig_10	Plasmid	8972	0.553611
			contig_4	Plasmid	7089	0.492171	aph(3')-VI, blaNDM-1, sul1
			contig_11	Plasmid	4056	0.4714
			contig_9	Plasmid	2860	0.543706
	P14-37898	blaNDM-1	contig_1	Chromosome	5479070	0.572444	blaSHV-11, blaSHV-67, fosA, OqxB, OqxA
			contig_5	Plasmid	235653	0.460088	aph(6)-Id, aph(3')-Ia, aph(3'')-Ib, aadA2, mph(A), qnrS1, sul1, sul2, dfrA12
			contig_2	Plasmid	123824	0.529986	aac(3)-IIa, aac(6')-Ib-cr, blaCTX-M-15, blaTEM-1B, blaOXA-1, blaNDM-1, catB3, catB3, qnrB1
			contig_7	Plasmid	110274	0.490052
			contig_6	Plasmid	55196	0.517519
	P14-37899	blaNDM-1	contig_1	Chromosome	4837304	0.50816
			contig_3	Plasmid	123821	0.529918	aac(3)-IIa, aac(6')-Ib-cr, blaCTX-M-15, blaTEM-1B, blaOXA-1, blaNDM-1, catB3, catB3, qnrB1
			contig_2	Plasmid	115652	0.537137
	P07-38245	blaKPC-2	contig_3	Chromosome	4897806	0.506354
			contig_4	Plasmid	145142	0.495198
			contig_5	Plasmid	71391	0.534717	blaKPC-2
	P07-38246	blaKPC-2	contig_1	Chromosome	4735243	0.55116	blaACT-14
			contig_5	Plasmid	50386	0.525781	blaKPC-2
			contig_4	Plasmid	28150	0.411439
			contig_3	Plasmid	6816	0.405223
	P07-38263	blaKPC-2	contig_1	Chromosome	5046982	0.519741	blaCMY-109, qnrB60, qnrB38
			contig_2	Plasmid	143078	0.495604
			contig_3	Plasmid	50387	0.52579	blaKPC-2
	P15-38301	blaNDM-1	contig_1	Chromosome	5750342	0.551433	blaOXY-2-7
			contig_2	Plasmid	289397	0.464974	aadA1, aadA1, aph(3')-VI, aac(6')-Ib-cr, blaOXA-1, blaNDM-1, catA1, catB3, catB3, qnrB1, sul1, tet(C), dfrA14, dfrA5
			contig_3	Plasmid	231603	0.507774
			contig_5	Plasmid	8326	0.489551
			contig_4	Plasmid	3514	0.543825
	P24-38311	blaKPC-2	contig_1	Chromosome	5697927	0.596364	aac(6')-Ic, blaSRT-2
			contig_4	Plasmid	99775	0.536778	blaKPC-2
	P24-38505	blaKPC	contig_2	Chromosome	5761060	0.595591	aac(6')-Ic, blaSRT-2
			contig_1	Plasmid	99775	0.536778	blaKPC-2
	P18-38518	blaKPC-2, blaVIM-1	contig_1	Chromosome	5361562	0.574548	blaSHV-89, blaSHV-85, blaSHV-79, blaSHV-56, blaSHV-40, fosA, OqxB, OqxA
			contig_13	Plasmid	147636	0.520815	aadA1, aac(6')-Il, blaVIM-1, sul2, dfrA1, dfrA1, dfrA1
			contig_4	Plasmid	119237	0.523135
			contig_2	Plasmid	53604	0.541303	blaKPC-2
			contig_3	Plasmid	51072	0.526512
			contig_14	Plasmid	18580	0.551884
			contig_5	Plasmid	12676	0.496687
			contig_15	Plasmid	8701	0.362027
			contig_12	Plasmid	3418	0.446167
	P18-38717	blaKPC, blaVIM	contig_12	Chromosome	5362338	0.57454	blaSHV-89, blaSHV-85, blaSHV-79, blaSHV-56, blaSHV-40, fosA, OqxB, OqxA
			contig_3	Plasmid	170472	0.524338
			contig_13	Plasmid	147636	0.520821	aadA1, aac(6')-Il, blaVIM-1, sul2, dfrA1, dfrA1, dfrA1
			contig_10	Plasmid	51168	0.540475	blaKPC-2
			contig_15	Plasmid	9294	0.551754
			contig_14	Plasmid	8710	0.362342
			contig_4	Plasmid	7502	0.495068
			contig_11	Plasmid	2682	0.447427
			contig_1	Plasmid	2010	0.38209
	P07-38828	blaKPC-2	contig_1	Chromosome	4835341	0.558521	blaCMG
			contig_3	Plasmid	50382	0.525723	blaKPC-2
			contig_2	Plasmid	31711	0.409826
	P07-38829	blaKPC-2	contig_1	Chromosome	4897667	0.506354
			contig_3	Plasmid	145141	0.495181
			contig_2	Plasmid	50382	0.525723	blaKPC-2
	P07-38831	blaKPC-2	contig_1	Chromosome	3897673	0.511153	blaMOR-2
			contig_2	Plasmid	92055	0.52536	blaKPC-2, blaKPC-2
			contig_3	Plasmid	69410	0.496974
	P15-38905	blaNDM-1	contig_1	Chromosome	5754223	0.551383	blaOXY-2-7
			contig_3	Plasmid	289398	0.464962	aadA1, aadA1, aph(3')-VI, aac(6')-Ib-cr, blaOXA-1, blaNDM-1, catA1, catB3, catB3, qnrB1, sul1, tet(C), dfrA14, dfrA5
			contig_2	Plasmid	226003	0.508484
	P19-39090	blaNDM	contig_1	Chromosome	5287756	0.576565	blaCTX-M-15, blaSHV-11, blaSHV-70, blaSHV-13, fosA5, OqxB, OqxA
			contig_2	Plasmid	247047	0.510911	aac(3)-IId, aph(6)-Id, aph(3'')-Ib, aadA1, aadA1, aph(3')-VI, armA, blaCMY-4, blaCTX-M-15, blaTEM-1A, blaNDM-1, blaOXA-10, msr(E), mph(E), cmlA1, qnrB1, ARR-2, sul1, sul1, sul2, dfrA14, dfrA14
			contig_4	Plasmid	46005	0.502467
			contig_3	Plasmid	9730	0.532169
	P20-39094	blaNDM-1	contig_2	Chromosome	5438071	0.574862	blaCTX-M-15, blaSHV-11, blaSHV-70, blaSHV-13, fosA5, OqxB, OqxA
			contig_1	Plasmid	247047	0.510923	aac(3)-IId, aph(6)-Id, aph(3'')-Ib, aadA1, aadA1, aph(3')-VI, armA, blaCMY-4, blaCTX-M-15, blaTEM-1A, blaNDM-1, blaOXA-10, msr(E), mph(E), cmlA1, qnrB1, ARR-2, sul1, sul1, sul2, dfrA14, dfrA14
			contig_3	Plasmid	19460	0.53222
	P20-39095	blaNDM-1	contig_1	Chromosome	4822316	0.50868
			contig_11	Plasmid	203136	0.504367	aadA1, aadA1, aph(3')-VI, aph(3')-VI, aph(3')-VI, aph(3')-VI, aph(3')-VI, aph(3')-VI, armA, blaCMY-4, blaNDM-1, blaNDM-1, blaNDM-1, blaNDM-1, blaNDM-1, blaNDM-1, blaNDM-1, blaOXA-10, msr(E), mph(E), cmlA1, ARR-2, sul1, sul1, sul1, sul1, sul1, sul1, sul1, dfrA14
			contig_2	Plasmid	14715	0.579545
	P15-39162	blaNDM-1	contig_1	Chromosome	5752467	0.551419	blaOXY-2-7
			contig_2	Plasmid	290376	0.465162	aadA1, aadA1, aph(3')-VI, aac(6')-Ib-cr, blaOXA-1, blaNDM-1, catA1, catB3, catB3, qnrB1, sul1, tet(C), dfrA14, dfrA5
			contig_3	Plasmid	159624	0.498597
			contig_4	Plasmid	117542	0.51784
	P12-39188	blaKPC-2	contig_1	Chromosome	5338799	0.574948	blaSHV-182, fosA, OqxB, OqxA
			contig_2	Plasmid	288334	0.530704	aac(3)-IIa, aadA2, aadA1, aadA1, aac(6')-Ib-cr, blaKPC-2, blaCTX-M-15, blaTEM-1B, blaTEM-1C, blaLAP-2, blaTEM-40, blaTEM-1A, blaTEM-171, blaTEM-150, blaOXA-1, blaOXA-10, mph(A), cmlA1, catB3, catB3, qnrS1, ARR-2, sul1, sul2, tet(A), tet(A), dfrA12, dfrA14
			contig_6	Plasmid	44332	0.452179	qnrS1
			contig_5	Plasmid	18581	0.551693
			contig_4	Plasmid	8330	0.464826
			contig_7	Plasmid	5207	0.497599
			contig_3	Plasmid	4510	0.447228
	P01-39191	blaKPC-2	contig_1	Chromosome	5338815	0.574948	blaSHV-182, fosA, OqxB, OqxA
			contig_2	Plasmid	288334	0.530707	aac(3)-IIa, aadA2, aadA1, aadA1, aac(6')-Ib-cr, blaKPC-2, blaCTX-M-15, blaTEM-1B, blaTEM-1C, blaLAP-2, blaTEM-40, blaTEM-1A, blaTEM-171, blaTEM-150, blaOXA-1, blaOXA-10, mph(A), cmlA1, catB3, catB3, qnrS1, ARR-2, sul1, sul2, tet(A), tet(A), dfrA12, dfrA14
			contig_3	Plasmid	44332	0.452179	qnrS1
			contig_5	Plasmid	18566	0.551923
			contig_7	Plasmid	10133	0.496102
			contig_4	Plasmid	8332	0.465074
	P21-39353	blaNDM-1	contig_1	Chromosome	5456843	0.574397	aadA1, aph(3')-VI, armA, blaCMY-4, blaCTX-M-15, blaSHV-11, blaSHV-70, blaSHV-13, blaNDM-1, blaOXA-10, fosA5, msr(E), mph(E), cmlA1, OqxB, OqxA, ARR-2, sul1, sul1, dfrA14
			contig_4	Plasmid	149097	0.514859
			contig_2	Plasmid	77965	0.520323	aac(3)-IId, aph(6)-Id, aph(3'')-Ib, blaCTX-M-15, blaTEM-1A, qnrB1, sul2, dfrA14
			contig_3	Plasmid	19354	0.533016
	S1-39375	blaNDM	contig_2	Chromosome	5289532	0.576487	blaCTX-M-15, blaSHV-11, blaSHV-70, blaSHV-13, fosA5, OqxB, OqxA
			contig_3	Plasmid	247046	0.510925	aac(3)-IId, aph(6)-Id, aph(3'')-Ib, aadA1, aadA1, aph(3')-VI, armA, blaCMY-4, blaCTX-M-15, blaTEM-1A, blaNDM-1, blaOXA-10, msr(E), mph(E), cmlA1, qnrB1, ARR-2, sul1, sul1, sul2, dfrA14, dfrA14
			contig_1	Plasmid	149097	0.514853
			contig_4	Plasmid	9820	0.531772
	S1-39376	blaNDM	contig_1	Chromosome	5260893	0.576792	blaSHV-11, blaSHV-70, blaSHV-13, fosA5, OqxB, OqxA
			contig_4	Plasmid	247047	0.510923	aac(3)-IId, aph(6)-Id, aph(3'')-Ib, aadA1, aadA1, aph(3')-VI, armA, blaCMY-4, blaCTX-M-15, blaTEM-1A, blaNDM-1, blaOXA-10, msr(E), mph(E), cmlA1, qnrB1, ARR-2, sul1, sul1, sul2, dfrA14, dfrA14
			contig_6	Plasmid	149096	0.514856
			contig_5	Plasmid	19455	0.532357
			contig_2	Plasmid	5658	0.471898
	S1-39377	blaNDM	contig_1	Chromosome	5287755	0.576565	blaCTX-M-15, blaSHV-11, blaSHV-70, blaSHV-13, fosA5, OqxB, OqxA
			contig_3	Plasmid	169086	0.506594	aadA1, aadA1, aph(3')-VI, armA, blaCMY-4, blaNDM-1, blaOXA-10, msr(E), mph(E), cmlA1, ARR-2, sul1, sul1, dfrA14
			contig_5	Plasmid	9730	0.532169
			contig_2	Plasmid	5751	0.491219
	P22-39408	blaNDM-1	contig_4	Chromosome	5287761	0.576565	blaCTX-M-15, blaSHV-11, blaSHV-70, blaSHV-13, fosA5, OqxB, OqxA
			contig_3	Plasmid	169090	0.506565	aadA1, aadA1, aph(3')-VI, armA, blaCMY-4, blaNDM-1, blaOXA-10, msr(E), mph(E), cmlA1, ARR-2, sul1, sul1, dfrA14
	S1-39425	blaNDM	contig_2	Chromosome	5287757	0.576566	blaCTX-M-15, blaSHV-11, blaSHV-70, blaSHV-13, fosA5, OqxB, OqxA
			contig_6	Plasmid	169082	0.506594	aadA1, aadA1, aph(3')-VI, armA, blaCMY-4, blaNDM-1, blaOXA-10, msr(E), mph(E), cmlA1, ARR-2, sul1, sul1, dfrA14
			contig_7	Plasmid	9730	0.532169
			contig_1	Plasmid	5657	0.471982
	S1-39521	blaNDM	contig_1	Chromosome	5287756	0.576565	blaCTX-M-15, blaSHV-11, blaSHV-70, blaSHV-13, fosA5, OqxB, OqxA
			contig_2	Plasmid	246702	0.511005	aac(3)-IId, aph(6)-Id, aph(3'')-Ib, aadA1, aadA1, aph(3')-VI, armA, blaCMY-4, blaCTX-M-15, blaTEM-1A, blaNDM-1, blaOXA-10, msr(E), mph(E), cmlA1, qnrB1, ARR-2, sul1, sul1, sul2, dfrA14, dfrA14
			contig_4	Plasmid	149097	0.514873
			contig_3	Plasmid	9730	0.532169
	S1-39522	blaNDM	contig_1	Chromosome	5287759	0.576565	blaCTX-M-15, blaSHV-11, blaSHV-70, blaSHV-13, fosA5, OqxB, OqxA
			contig_4	Plasmid	166845	0.508712	aadA1, aadA1, aph(3')-VI, armA, blaNDM-1, blaOXA-10, msr(E), mph(E), cmlA1, ARR-2, sul1, sul1, dfrA14
			contig_5	Plasmid	9730	0.532169
			contig_3	Plasmid	6013	0.47231	blaCMY-4
	P10-39587	blaNDM-1	contig_1	Chromosome	4895545	0.539518
			contig_2	Plasmid	64593	0.514421	aph(3')-VI, aac(6')-Ib-cr, blaOXA-1, blaNDM-1, catB3, qnrB2, ARR-3, sul1, sul1
	S1-39595	blaNDM	contig_5	Chromosome	5287757	0.576565	blaCTX-M-15, blaSHV-11, blaSHV-70, blaSHV-13, fosA5, OqxB, OqxA
			contig_1	Plasmid	259936	0.510026	aac(3)-IId, aph(6)-Id, aph(3'')-Ib, aadA1, aadA1, aph(3')-VI, aph(3')-VI, aph(3')-VI, armA, blaCMY-4, blaCTX-M-15, blaTEM-1A, blaNDM-1, blaNDM-1, blaNDM-1, blaOXA-10, msr(E), mph(E), cmlA1, qnrB1, ARR-2, sul1, sul1, sul1, sul1, sul2, dfrA14, dfrA14
			contig_7	Plasmid	149097	0.514859
			contig_2	Plasmid	12890	0.492863	aph(3')-VI, aph(3')-VI, blaNDM-1, blaNDM-1, sul1, sul1
			contig_6	Plasmid	9730	0.532169
	P15-39609	blaNDM-1	contig_1	Chromosome	5758875	0.551345	blaOXY-2-7
			contig_2	Plasmid	283228	0.466225	aadA1, aadA1, aph(3')-VI, blaNDM-1, catA1, sul1, sul1, tet(C), dfrA5, dfrA5, dfrA14
			contig_4	Plasmid	159654	0.498641
			contig_5	Plasmid	117542	0.517832
			contig_3	Plasmid	4167	0.490041
	P23-39733	blaNDM-1	contig_3	Chromosome	5273895	0.576767	blaSHV-11, blaSHV-70, blaSHV-13, fosA5, OqxB, OqxA
			contig_1	Plasmid	253493	0.510456	aac(3)-IId, aph(6)-Id, aph(3'')-Ib, aadA1, aadA1, aph(3')-VI, aph(3')-VI, armA, blaCMY-4, blaCTX-M-15, blaTEM-1A, blaNDM-1, blaNDM-1, blaOXA-10, msr(E), mph(E), cmlA1, qnrB1, ARR-2, sul1, sul1, sul1, sul2, dfrA14, dfrA14
			contig_5	Plasmid	149092	0.51485
			contig_4	Plasmid	19447	0.532062
			contig_2	Plasmid	6444	0.492396	aph(3')-VI, blaNDM-1, sul1, sul1
	S1-39800	blaNDM	contig_4	Chromosome	5287757	0.576565	blaCTX-M-15, blaSHV-11, blaSHV-70, blaSHV-13, fosA5, OqxB, OqxA
			contig_3	Plasmid	399384	0.512362	aac(3)-IId, aph(6)-Id, aph(3'')-Ib, aadA1, aadA1, aph(3')-VI, armA, blaCMY-4, blaCTX-M-15, blaTEM-1A, blaNDM-1, blaOXA-10, msr(E), mph(E), cmlA1, qnrB1, ARR-2, sul1, sul1, sul2, dfrA14, dfrA14
			contig_5	Plasmid	8853	0.523212
	S2-40032	blaKPC	contig_1	Chromosome	5334557	0.572509	blaCTX-M-15, blaSHV-11, blaSHV-67, fosA, OqxB, OqxA
			contig_15	Plasmid	115756	0.506548	aph(6)-Id, aph(3'')-Ib, aac(6')-Ib-cr, blaCTX-M-15, blaTEM-1B, blaOXA-1, catB3, catB3, sul2, dfrA14
			contig_3	Plasmid	52922	0.525925
			contig_14	Plasmid	47183	0.549541	blaKPC-2
			contig_5	Plasmid	21877	0.489738
			contig_2	Plasmid	4177	0.41513
	S2-40033	blaKPC	contig_1	Chromosome	5740042	0.595852	aac(6')-Ic, blaSRT-2
			contig_3	Plasmid	99774	0.536773	blaKPC-2
	S2-40034	blaKPC	contig_3	Chromosome	5452782	0.571597	blaSHV-187, fosA, OqxB, OqxA
			contig_16	Plasmid	299890	0.469772
			contig_6	Plasmid	128022	0.51003	aph(6)-Id, aph(3'')-Ib, aac(6')-Ib-cr, blaCTX-M-15, blaTEM-1B, blaOXA-1, catB3, catB3, qnrB1, sul2, dfrA14
			contig_5	Plasmid	60794	0.520117
			contig_15	Plasmid	46900	0.55049	blaKPC-2
			contig_7	Plasmid	12783	0.495189
			contig_14	Plasmid	12439	0.456548
			contig_13	Plasmid	9027	0.510469
			contig_17	Plasmid	4910	0.354582
			contig_11	Plasmid	4639	0.333693
			contig_12	Plasmid	3266	0.562156
	S2-40035	blaKPC	contig_1	Chromosome	5740370	0.596035	aac(6')-Ic, blaSRT-2
			contig_3	Plasmid	62144	0.517653
			contig_14	Plasmid	57601	0.511675	aac(6')-Ib-cr, blaOXA-1, catB3, catB3, qnrB1, tet(A), dfrA14
			contig_13	Plasmid	47057	0.627006	aac(6')-Ib3, aac(6')-Ib3, blaOXA-35, blaOXA-35
			contig_2	Plasmid	46090	0.550727	blaKPC-2
			contig_5	Plasmid	8133	0.531046
			contig_7	Plasmid	2067	0.380261
			contig_12	Plasmid	1866	0.397106
	S2-40036	blaKPC	contig_1	Chromosome	5708603	0.596239	aac(6')-Ic, blaSRT-2
			contig_3	Plasmid	75997	0.524152	aac(6')-Ib-cr, blaOXA-1, catB3, catB3, qnrB1, tet(A), dfrA14
			contig_14	Plasmid	64779	0.555056	blaKPC-2
			contig_4	Plasmid	61064	0.518653
			contig_5	Plasmid	8133	0.531046
			contig_6	Plasmid	2067	0.380261
			contig_12	Plasmid	1866	0.397106
			contig_10	Plasmid	1535	0.508795
			contig_8	Plasmid	1306	0.453292
	S2-40037	blaKPC	contig_1	Chromosome	5764523	0.595525	aac(6')-Ic, blaSRT-2
			contig_2	Plasmid	74463	0.524798	aac(6')-Ib-cr, blaOXA-1, catB3, catB3, qnrB1, tet(A), dfrA14
			contig_6	Plasmid	64726	0.555047	blaKPC-2
			contig_12	Plasmid	36602	0.518469
			contig_4	Plasmid	17561	0.542167
			contig_13	Plasmid	15823	0.505656
			contig_15	Plasmid	1996	0.377756
			contig_7	Plasmid	1968	0.422256
			contig_9	Plasmid	1817	0.542653
			contig_3	Plasmid	1381	0.495293
	P25-40113	blaKPC-2	contig_14	Chromosome	5781794	0.595486	aac(6')-Ic, blaSRT-2
			contig_13	Plasmid	223156	0.525865	aac(6')-Ib-cr, blaKPC-2, blaOXA-1, catB3, catB3, qnrB1, tet(A), dfrA14
			contig_1	Plasmid	31757	0.499984
			contig_16	Plasmid	18406	0.50163
			contig_2	Plasmid	10713	0.517502
			contig_12	Plasmid	4785	0.538349
	P17-40226	blaNDM-1	contig_1	Chromosome	5238003	0.575204	blaSHV-198, blaSHV-38, blaSHV-168, blaSHV-72, fosA, OqxB, OqxA
			contig_3	Plasmid	233402	0.52437	aph(6)-Id, aph(3'')-Ib, blaCTX-M-15, blaTEM-1B, qnrB1, sul2, tet(A), dfrA14
			contig_2	Plasmid	176036	0.50939	aadA1, aadA1, armA, blaNDM-1, blaOXA-10, msr(E), mph(E), cmlA1, ARR-2, sul1, sul1, sul1, sul1
	P09-40249	blaNDM-1	contig_1	Chromosome	5144593	0.573545	blaSHV-11, blaSHV-67, fosA, OqxB, OqxA
			contig_4	Plasmid	242744	0.577814
			contig_5	Plasmid	54067	0.522925	aph(3')-VI, aac(6')-Ib-cr, blaCTX-M-15, blaOXA-1, blaNDM-1, catB3, qnrS1, ARR-3, sul1
			contig_6	Plasmid	4167	0.414927
	S2-40391	blaKPC	contig_1	Chromosome	5782085	0.595506	aac(6')-Ic, blaSRT-2
			contig_12	Plasmid	57354	0.511054	aac(6')-Ib-cr, blaOXA-1, catB3, catB3, qnrB1, tet(A), dfrA14
			contig_6	Plasmid	54634	0.523813
			contig_2	Plasmid	46159	0.550792	blaKPC-2
			contig_3	Plasmid	23525	0.627205	aac(6')-Ib3, blaOXA-35
			contig_11	Plasmid	15823	0.505593
			contig_15	Plasmid	2198	0.43949
			contig_9	Plasmid	1996	0.377756
			contig_4	Plasmid	1818	0.542354

## Sheet: Table S3
	Table S3: Typing results of carbapenemase-producing plasmids from this study. Only sequences with a replicon type were considered for typing.
	Accession (ENA)	Plasmid name	Plasmid cluster	Carbapenem resistance gene	Sample	Contig ID	Isolated species	Length (bp)	MGE-cluster standard cluster	MGE-cluster membership probability	Replicon types	Relaxase	mpf	orit	Predicted mobility	Matrix of accessory genome similarity (Jaccard)
	ERS20900487	pKPC-A-P07-38245	pKPC-A	blaKPC-2	P07-38245	contig_5	Escherichia coli	71391	0	0.612268	IncFIC,IncN,rep_cluster_2244	F,F	T	F	conjugative
	ERS20900485	pKPC-B1-P07-37739	pKPC-B1	blaKPC-2	P07-37739	contig_5	Escherichia coli	50382	0	0.978832	IncN	F	T	F	conjugative	1	0.727273	0.8	0.788732	0.705128	0.420635	0.76
	ERS20900486	pKPC-B1-P07-37750	pKPC-B1	blaKPC-2	P07-37750	contig_5	Klebsiella oxytoca	54644	0	1	IncN	F	T	F	conjugative	0.727273	1	0.788732	0.753425	0.634146	0.374046	0.621951
	ERS20900488	pKPC-B1-P07-38246	pKPC-B1	blaKPC-2	P07-38246	contig_5	Enterobacter cloacae	50386	0	1	IncN	F	T	F	conjugative	0.8	0.788732	1	0.779412	0.739726	0.406504	0.68
	ERS20900489	pKPC-B1-P07-38263	pKPC-B1	blaKPC-2	P07-38263	contig_3	Citrobacter freundii	50387	0	1	IncN	F		F	conjugative	0.788732	0.753425	0.779412	1	0.662338	0.370079	0.763889
	ERS20900490	pKPC-B1-P07-38828	pKPC-B1	blaKPC-2	P07-38828	contig_3	Enterobacter cloacae	50382	0	1	IncN	F	T	F	conjugative	0.705128	0.634146	0.739726	0.662338	1	0.40625	0.75
	ERS20900492	pKPC-B2-P07-38831	pKPC-B2	blaKPC-2	P07-38831	contig_2	Morganella morganii	92055	0	0.851267	IncN	F	T	F	conjugative	0.420635	0.374046	0.406504	0.370079	0.40625	1	0.356061
	ERS20900491	pKPC-B1-P07-38829	pKPC-B1	blaKPC-2	P07-38829	contig_2	Escherichia coli	50382	0	1	IncN	F	T	F	conjugative	0.76	0.621951	0.68	0.763889	0.75	0.356061	1
	ERS20900508	pKPC-C-P18-38518	pKPC-C	blaKPC-2	P18-38518	contig_2	Klebsiella pneumoniae	53604	1	0.507413	IncFIB,IncFII,rep_cluster_2183	-	-	-	non-mobilizable	1	0.881356	0.830508	0.833333	0.770492	0.774194
	ERS20900509	pKPC-C-P18-38717	pKPC-C	blaKPC-2	P18-38717	contig_10	Klebsiella pneumoniae	51168	1	0.40813	IncFIB,IncFII,rep_cluster_2183	-	-	-	non-mobilizable	0.881356	1	0.810345	0.754098	0.721311	0.725806
	ERS20900527	pKPC-C-S2-40032	pKPC-C	blaKPC-2	S2-40032	contig_14	Klebsiella pneumoniae	47183	1	0.509374	IncFIB,IncFII,rep_cluster_2183	-	-	-	non-mobilizable	0.830508	0.810345	1	0.925926	0.888889	0.890909
	ERS20900529	pKPC-C-S2-40034	pKPC-C	blaKPC-2	S2-40034	contig_15	Klebsiella pneumoniae	46900	1	1	IncFIB,IncFII,rep_cluster_2183	-	-	-	non-mobilizable	0.833333	0.754098	0.925926	1	0.857143	0.859649
	ERS20900530	pKPC-C-S2-40035	pKPC-C	blaKPC-2	S2-40035	contig_2	Serratia marcescens	46090	1	1	IncFIB,rep_cluster_2183	-	-	-	non-mobilizable	0.770492	0.721311	0.888889	0.857143	1	0.925926
	ERS20900533	pKPC-C-S2-40391	pKPC-C	blaKPC-2	S2-40391	contig_2	Serratia marcescens	46159	1	0.996292	IncFIB,rep_cluster_2183	-	-	-	non-mobilizable	0.774194	0.725806	0.890909	0.859649	0.925926	1
	ERS20900493	pNDM-A-P08-35811	pNDM-A	blaNDM-1	P08-35811	contig_6	Citrobacter freundii	313496	2	0.00526323	IncHI2A,rep_cluster_1088	H	F	H	conjugative
	ERS20900505	pNDM-B-P15-39609	pNDM-B	blaNDM-1	P15-39609	contig_2	Klebsiella oxytoca	283228	2	0.0204532	IncHI2A,rep_cluster_1088	H	F	H	conjugative
	ERS20900503	pNDM-C-P15-38905	pNDM-C	blaNDM-1	P15-38905	contig_3	Klebsiella oxytoca	289398	2	1	IncHI2A,rep_cluster_1088	H	F	H	conjugative	1	0.922414	0.933718
	ERS20900502	pNDM-C-P15-38301	pNDM-C	blaNDM-1	P15-38301	contig_2	Klebsiella oxytoca	289397	2	1	IncHI2A,rep_cluster_1088	H	F	H	conjugative	0.922414	1	0.930836
	ERS20900504	pNDM-C-P15-39162	pNDM-C	blaNDM-1	P15-39162	contig_2	Klebsiella oxytoca	290376	2	1	IncHI2A,rep_cluster_1088	H	F	H	conjugative	0.933718	0.930836	1
	ERS20900496	pNDM-D-P11-35555	pNDM-D	blaNDM-1	P11-35555	contig_5	Klebsiella pneumoniae	179032	3	0.60594	IncFIB,IncFII,rep_cluster_2183	F,F	F	-	conjugative
	ERS20900482	pKPC-D-P05-36423	pKPC-D	blaKPC-2	P05-36423	contig_4	Klebsiella pneumoniae	257262	3	1	ColRNAI_rep_cluster_1857,IncFIB,IncFIB,IncFII,rep_cluster_2183	C,F	F	-	conjugative
	ERS20900477	pKPC-E-P01-39191	pKPC-E	blaKPC-2	P01-39191	contig_2	Klebsiella pneumoniae	288334	3	1	IncFIB,IncFII,IncFII,IncU,rep_cluster_2183	F,F,P	F	-	conjugative	1	0.946108
	ERS20900498	pKPC-E-P12-39188	pKPC-E	blaKPC-2	P12-39188	contig_2	Klebsiella pneumoniae	288334	3	1	IncFIB,IncFII,IncFII,IncU,rep_cluster_2183	F,F,P	F	-	conjugative	0.946108	1
	ERS20900479	pNDM-E-P03-37495	pNDM-E	blaNDM-1	P03-37495	contig_2	Klebsiella pneumoniae	99292	4	0.282264	IncFII,rep_cluster_1418	P	I	-	conjugative
	ERS20900519	pNDM-F1-S1-39375	pNDM-F1	blaNDM-1	S1-39375	contig_3	Klebsiella pneumoniae	247046	4	0.98313	IncC,IncFIA,IncR,rep_cluster_1254	H,H	F	F,H	conjugative	1	0.986207	0.969178	0.934426	0.637584	0.962712	0.986159	0.959732
	ERS20900520	pNDM-F1-S1-39376	pNDM-F1	blaNDM-1	S1-39376	contig_4	Klebsiella pneumoniae	247047	4	1	IncC,IncFIA,IncR,rep_cluster_1254	H,H	F	F,H	conjugative	0.986207	1	0.962457	0.928105	0.637584	0.962712	0.972509	0.959732
	ERS20900523	pNDM-F1-S1-39521	pNDM-F1	blaNDM-1	S1-39521	contig_2	Klebsiella pneumoniae	246702	4	1	IncC,IncFIA,IncR,rep_cluster_1254	H,H	F	F,H	conjugative	0.969178	0.962457	1	0.912338	0.624444	0.93311	0.955631	0.936877
	ERS20900525	pNDM-F1-S1-39595	pNDM-F1	blaNDM-1	S1-39595	contig_1	Klebsiella pneumoniae	259936	4	1	IncC,IncFIA,IncR,rep_cluster_1254	H,H	F	F,H	conjugative	0.934426	0.928105	0.912338	1	0.618221	0.912903	0.921569	0.916667
	ERS20900526	pNDM-F2-S1-39800	pNDM-F2	blaNDM-1	S1-39800	contig_3	Klebsiella pneumoniae	399384	4	0.350146	IncC,IncFIA,IncFIB,IncHI1B,IncR,rep_cluster_1254	H,H	F	F,H	conjugative	0.637584	0.637584	0.624444	0.618221	1	0.622517	0.63311	0.626374
	ERS20900511	pNDM-F1-P20-39094	pNDM-F1	blaNDM-1	P20-39094	contig_1	Klebsiella pneumoniae	247047	4	1	IncC,IncFIA,IncR,rep_cluster_1254	H,H	F	F,H	conjugative	0.962712	0.962712	0.93311	0.912903	0.622517	1	0.949324	0.943709
	ERS20900510	pNDM-F1-P19-39090	pNDM-F1	blaNDM-1	P19-39090	contig_2	Klebsiella pneumoniae	247047	4	1	IncC,IncFIA,IncR,rep_cluster_1254	H,H	F	F,H	conjugative	0.986159	0.972509	0.955631	0.921569	0.63311	0.949324	1	0.946488
	ERS20900515	pNDM-F1-P23-39733	pNDM-F1	blaNDM-1	P23-39733	contig_1	Klebsiella pneumoniae	253493	4	0.98313	IncC,IncFIA,IncR,rep_cluster_1254	H,H	F	F,H	conjugative	0.959732	0.959732	0.936877	0.916667	0.626374	0.943709	0.946488	1
	ERS20900481	pKPC-F-P05-36300	pKPC-F	blaKPC-2	P05-36300	contig_4	Klebsiella pneumoniae	63384	5	1	ColRNAI_rep_cluster_1857,IncFIB,IncFII,rep_cluster_2183	C,F	-	-	mobilizable
	ERS20900531	pKPC-G-S2-40036	pKPC-G	blaKPC-2	S2-40036	contig_14	Serratia marcescens	64779	5	1	IncFIB,IncFII,rep_cluster_2183	F,F	T	-	conjugative	1	0.901408
	ERS20900532	pKPC-G-S2-40037	pKPC-G	blaKPC-2	S2-40037	contig_6	Serratia marcescens	64726	5	1	IncFIB,IncFII,rep_cluster_2183	F,F	T	-	conjugative	0.901408	1
	ERS20900500	pNDM-G-P14-37898	pNDM-G	blaNDM-1	P14-37898	contig_2	Klebsiella pneumoniae	123824	6	0.280424	IncFIB,IncFII,rep_cluster_2183	F,F	F	-	conjugative
	ERS20900501	pNDM-H-P14-37899	pNDM-H	blaNDM-1	P14-37899	contig_3	Escherichia coli	123821	6	0.276692	IncFIB,IncFII,rep_cluster_2183	F,F	F	-	conjugative
	ERS20900518	pKPC-H-P25-40113	pKPC-H	blaKPC-2	P25-40113	contig_13	Serratia marcescens	223156	6	0.238806	IncFIB,IncFIB,IncFII,IncFII,rep_cluster_2183	F,F	F	-	conjugative
	ERS20900516	pKPC-I-P24-38311	pKPC-I	blaKPC-2	P24-38311	contig_4	Serratia marcescens	99775	6	0.918125	IncFIB,IncFII,rep_cluster_2183	F,F	F	-	conjugative	1	0.90678	0.898305
	ERS20900517	pKPC-I-P24-38505	pKPC-I	blaKPC-2	P24-38505	contig_1	Serratia marcescens	99775	6	1	IncFIB,IncFII,rep_cluster_2183	F,F	F	-	conjugative	0.923077	0.932773	0.957265
	ERS20900528	pKPC-I-S2-40033	pKPC-I	blaKPC-2	S2-40033	contig_3	Serratia marcescens	99774	6	1	IncFIB,IncFII,rep_cluster_2183	F,F	F	-	conjugative	0.898305	0.940678	1
	ERS20900478	pNDM-I-P02-37658	pNDM-I	blaNDM-1	P02-37658	contig_6	Acinetobacter gr. baumannii	248900	7	0.713017	rep_cluster_1527	P	-	-	mobilizable
	ERS20900495	pNDM-J-P10-39587	pNDM-J	blaNDM-1	P10-39587	contig_2	Enterobacter cloacae	64593	7	1	IncN	F	T	-	conjugative
	ERS20900494	pNDM-K-P09-40249	pNDM-K	blaNDM-1	P09-40249	contig_5	Klebsiella pneumoniae	54067	7	0.998807	IncFIB	-	-	-	non-mobilizable	1	0.768293
	ERS20900499	pNDM-K-P13-37093	pNDM-K	blaNDM-1	P13-37093	contig_2	Klebsiella pneumoniae	54119	7	1	IncFIB	-	-	-	non-mobilizable	0.768293	1
	ERS20900521	pNDM-L-S1-39377	pNDM-L	blaNDM-1	S1-39377	contig_3	Klebsiella pneumoniae	169086	8	1	IncC,rep_cluster_1254	H,H	F	H	conjugative	1	0.975962	0.937799	0.830508	0.802632	0.985366
	ERS20900522	pNDM-L-S1-39425	pNDM-L	blaNDM-1	S1-39425	contig_6	Klebsiella pneumoniae	169082	8	1	IncC,rep_cluster_1254	H,H	F	H	conjugative	0.975962	1	0.924171	0.819328	0.799127	0.971014
	ERS20900524	pNDM-L-S1-39522	pNDM-L	blaNDM-1	S1-39522	contig_4	Klebsiella pneumoniae	166845	8	0.855816	IncC,rep_cluster_1254	H,H	F	H	conjugative	0.937799	0.924171	1	0.809322	0.79646	0.942029
	ERS20900512	pNDM-L-P20-39095	pNDM-L	blaNDM-1	P20-39095	contig_11	Escherichia coli	203136	8	1	IncC,rep_cluster_1254	H,H	F	H	conjugative	0.830508	0.819328	0.809322	1	0.718254	0.833333
	ERS20900507	pNDM-L-P17-40226	pNDM-L	blaNDM-1	P17-40226	contig_2	Klebsiella pneumoniae	176036	8	0.368934	IncC,rep_cluster_1254	H,H	F	H	conjugative	0.802632	0.799127	0.79646	0.718254	1	0.797357
	ERS20900514	pNDM-L-P22-39408	pNDM-L	blaNDM-1	P22-39408	contig_3	Klebsiella pneumoniae	169090	8	0.941034	IncC,rep_cluster_1254	H,H	F	H	conjugative	0.985366	0.971014	0.942029	0.833333	0.797357	1
	ERS20900506	pNDM-KPC-A-P16-35810	pNDM-KPC-A	blaNDM-1, blaKPC-2	P16-35810	contig_1	Escherichia coli	260366	8	0.277619	IncC,rep_cluster_1254	H,H	F	H	conjugative

## Sheet: Table S4
	Table S4: cgMLST distance (loci) of the Klebsiella pneumoniae isolates carrying non-blaNDM-1 plasmids. The distances between the strains isolated from patient P18 and from the sinks are displayed in bold.
		P05-36300	P05-36423	P18-38518	P18-38717	P12-39188	P01-39191	S2-40032	S2-40034
	P05-36300	0
	P05-36423	40	0
	P18-38518	1912	1916	0
	P18-38717	1912	1916	4	0
	P12-39188	356	356	1910	1910	0
	P01-39191	356	356	1910	1910	0	0
	S2-40032	1888	1892	1831	1832	1886	1886	0
	S2-40034	1928	1929	1913	1913	1937	1937	1926	0

## Sheet: Table S5
	Table S5: core SNPs distance tables of all plasmids involved in the Serratia marcescens or the Klebsiella pneumoniae outbreak. For the pNDM-L cluster, the two plasmid sequences p3347089II_1 and p3347558_1 isolated in Bern were also tested.
	pKPC-C
		pKPC-C-P18-38518	pKPC-C-P18-38717	pKPC-C-S2-40032	pKPC-C-S2-40034	pKPC-C-S2-40035	pKPC-C-S2-40391
	pKPC-C-P18-38518	0	0	5	3	3	4
	pKPC-C-P18-38717	0	0	5	3	3	4
	pKPC-C-S2-40032	5	5	0	2	2	3
	pKPC-C-S2-40034	3	3	2	0	0	1
	pKPC-C-S2-40035	3	3	2	0	0	1
	pKPC-C-S2-40391	4	4	3	1	1	0
	pKPC-I
		pKPC-I-P24-38311	pKPC-I-P24-38505	pKPC-I-S2-40033
	pKPC-I-P24-38311	0	0	18
	pKPC-I-P24-38505	0	0	18
	pKPC-I-S2-40033	18	18	0
	pNDM-F1
		pNDM-F1-P19-39090	pNDM-F1-P20-39094	pNDM-F1-P23-39733	pNDM-F1-S1-39375	pNDM-F1-S1-39376	pNDM-F1-S1-39521	pNDM-F1-S1-39595
	pNDM-F1-P19-39090	0	4	6	4	4	5	4
	pNDM-F1-P20-39094	4	0	2	0	0	1	0
	pNDM-F1-P23-39733	6	2	0	2	2	3	2
	pNDM-F1-S1-39375	4	0	2	0	0	1	0
	pNDM-F1-S1-39376	4	0	2	0	0	1	0
	pNDM-F1-S1-39521	5	1	3	1	1	0	1
	pNDM-F1-S1-39595	4	0	2	0	0	1	0
	pNDM-L
		p3347089II_1	p3347558_1	pNDM-L-P17-40226	pNDM-L-P20-39095	pNDM-L-P22-39408	pNDM-L-S1-39377	pNDM-L-S1-39425	pNDM-L-S1-39522
	p3347089II_1	0	0	107	1	0	6	8	6
	p3347558_1	0	0	107	1	0	6	8	6
	pNDM-L-P17-40226	107	107	0	107	107	105	110	113
	pNDM-L-P20-39095	1	1	107	0	1	7	9	7
	pNDM-L-P22-39408	0	0	107	1	0	6	8	6
	pNDM-L-S1-39377	6	6	105	7	6	0	14	12
	pNDM-L-S1-39425	8	8	110	9	8	14	0	14
	pNDM-L-S1-39522	6	6	113	7	6	12	14	0

## Sheet: Table S6
	Table S6: Most similar plasmids found for each plasmid identified in this study (best mash hit). The most similar plasmids were defined as the smallest mash distance with plasmids from the plasmid database PLSDB.
	Plasmid ID	Mash-distance	Mash P-value	Matching-hashes	NUCCORE_ACC	NUCCORE_Description	NUCCORE_CreateDate	NUCCORE_Length	BIOSAMPLE_Host_label	BIOSAMPLE_Location	BIOSAMPLE_Coordinates	NUCCORE_BiosampleID	BIOSAMPLE_UID	BIOSAMPLE_ACC	BIOSAMPLE_IsolationSource	BIOSAMPLE_Host	BIOSAMPLE_CollectionDate	ASSEMBLY_UID	ASSEMBLY_ACC	ASSEMBLY_Status	ASSEMBLY_coverage	ASSEMBLY_SeqReleaseDate	ASSEMBLY_SubmissionDate	ASSEMBLY_Lastest	ASSEMBLY_BiosampleID	TAXONOMY_superkingdom	TAXONOMY_phylum	TAXONOMY_class	TAXONOMY_order	TAXONOMY_family	TAXONOMY_genus	TAXONOMY_species	TAXONOMY_strain	TAXONOMY_UID	TAXONOMY_taxon_rank	TAXONOMY_taxon_name	NUCCORE_GC	Length	BIOSAMPLE_Host_processed	BIOSAMPLE_Host_processed_source	BIOSAMPLE_HostDisease_processed	loc_lat	loc_lng	loc_parsed	D1	D2	plasmidfinder	pmlst
	pKPC-A-P07-38245	0.00730426	0	751/1000	NZ_CP018963.1	Escherichia coli strain Ecol_517 plasmid pEC517_KPC, complete sequence	2017-03-06	54644	Homo sapiens	Brazil: Rio de Janeiro	22.90 S 43.17 W	SAMN05511179	5511179	SAMN05511179		Homo sapiens	2011	1015741	GCF_002012005.1	Complete Genome		2017-03-03	2017-03-03	True	SAMN05511179	Bacteria	Pseudomonadota	Gammaproteobacteria	Enterobacterales	Enterobacteriaceae	Escherichia	Escherichia_coli		562	species	Escherichia coli	0.529207	54644	Homo sapiens	BIOSAMPLE_Host			22.9		43.17		0.646697		1.03593
	pKPC-B1-P07-37739	0.000409992	0	983/1000	NZ_MH536949.1	Citrobacter freundii strain AA535 plasmid pIBACIncN, complete sequence	2020-06-03	49804	unknown (nan)	Italy		SAMN14228093	14228093	SAMN14228093				NA								Bacteria	Pseudomonadota	Gammaproteobacteria	Enterobacterales	Enterobacteriaceae	Citrobacter	Citrobacter_freundii		546	species	Citrobacter freundii	0.523733	49804		BIOSAMPLE_IsolationSource		42.6384	12.6743	Italy	0.634522		1.00911	IncN_1, AY046276,	IncN MLST(15):repN(7);traJ(6);korA(3)
	pKPC-B1-P07-37750	7.15897e-05	0	997/1000	NZ_CP018963.1	Escherichia coli strain Ecol_517 plasmid pEC517_KPC, complete sequence	2017-03-06	54644	Homo sapiens	Brazil: Rio de Janeiro	22.90 S 43.17 W	SAMN05511179	5511179	SAMN05511179		Homo sapiens	2011	1015741	GCF_002012005.1	Complete Genome		2017-03-03	2017-03-03	True	SAMN05511179	Bacteria	Pseudomonadota	Gammaproteobacteria	Enterobacterales	Enterobacteriaceae	Escherichia	Escherichia_coli		562	species	Escherichia coli	0.529207	54644	Homo sapiens	BIOSAMPLE_Host			22.9		43.17		0.646697		1.03593
	pKPC-B1-P07-38246	0.000409992	0	983/1000	NZ_MH536949.1	Citrobacter freundii strain AA535 plasmid pIBACIncN, complete sequence	2020-06-03	49804	unknown (nan)	Italy		SAMN14228093	14228093	SAMN14228093				NA								Bacteria	Pseudomonadota	Gammaproteobacteria	Enterobacterales	Enterobacteriaceae	Citrobacter	Citrobacter_freundii		546	species	Citrobacter freundii	0.523733	49804		BIOSAMPLE_IsolationSource		42.6384	12.6743	Italy	0.634522		1.00911	IncN_1, AY046276,	IncN MLST(15):repN(7);traJ(6);korA(3)
	pKPC-B1-P07-38263	0.000508006	0	979/1000	NZ_MH536949.1	Citrobacter freundii strain AA535 plasmid pIBACIncN, complete sequence	2020-06-03	49804	unknown (nan)	Italy		SAMN14228093	14228093	SAMN14228093				NA								Bacteria	Pseudomonadota	Gammaproteobacteria	Enterobacterales	Enterobacteriaceae	Citrobacter	Citrobacter_freundii		546	species	Citrobacter freundii	0.523733	49804		BIOSAMPLE_IsolationSource		42.6384	12.6743	Italy	0.634522		1.00911	IncN_1, AY046276,	IncN MLST(15):repN(7);traJ(6);korA(3)
	pKPC-B1-P07-38828	0.000409992	0	983/1000	NZ_MH536949.1	Citrobacter freundii strain AA535 plasmid pIBACIncN, complete sequence	2020-06-03	49804	unknown (nan)	Italy		SAMN14228093	14228093	SAMN14228093				NA								Bacteria	Pseudomonadota	Gammaproteobacteria	Enterobacterales	Enterobacteriaceae	Citrobacter	Citrobacter_freundii		546	species	Citrobacter freundii	0.523733	49804		BIOSAMPLE_IsolationSource		42.6384	12.6743	Italy	0.634522		1.00911	IncN_1, AY046276,	IncN MLST(15):repN(7);traJ(6);korA(3)
	pKPC-B1-P07-38829	0.000409992	0	983/1000	NZ_MH536949.1	Citrobacter freundii strain AA535 plasmid pIBACIncN, complete sequence	2020-06-03	49804	unknown (nan)	Italy		SAMN14228093	14228093	SAMN14228093				NA								Bacteria	Pseudomonadota	Gammaproteobacteria	Enterobacterales	Enterobacteriaceae	Citrobacter	Citrobacter_freundii		546	species	Citrobacter freundii	0.523733	49804		BIOSAMPLE_IsolationSource		42.6384	12.6743	Italy	0.634522		1.00911	IncN_1, AY046276,	IncN MLST(15):repN(7);traJ(6);korA(3)
	pKPC-B2-P07-38831	0.00205363	0	919/1000	NZ_MH536949.1	Citrobacter freundii strain AA535 plasmid pIBACIncN, complete sequence	2020-06-03	49804	unknown (nan)	Italy		SAMN14228093	14228093	SAMN14228093				NA								Bacteria	Pseudomonadota	Gammaproteobacteria	Enterobacterales	Enterobacteriaceae	Citrobacter	Citrobacter_freundii		546	species	Citrobacter freundii	0.523733	49804		BIOSAMPLE_IsolationSource		42.6384	12.6743	Italy	0.634522		1.00911	IncN_1, AY046276,	IncN MLST(15):repN(7);traJ(6);korA(3)
	pKPC-C-P18-38518	0.0136991	0	600/1000	NZ_OR126577.1	Salmonella enterica subsp. enterica serovar Rissen strain 4_29_19 plasmid pKPC_4_29_19, complete sequence	2023-08-14	70085	unknown (nan)				NA					NA								Bacteria	Pseudomonadota	Gammaproteobacteria	Enterobacterales	Enterobacteriaceae	Salmonella	Salmonella_enterica		399587	species	Salmonella enterica	0.549304	70085		BIOSAMPLE_IsolationSource		NA	NA			0.832152	0.995491	IncFIB(pQil)_1, JN233705,	IncF RST(F-:A-:B-):FIA(-);FIB(-);FIC(-);FII(-);FIIK(-);FIIS(-);FIIY(-)
	pKPC-C-P18-38717	0.0144049	0	586/1000	NZ_OR126577.1	Salmonella enterica subsp. enterica serovar Rissen strain 4_29_19 plasmid pKPC_4_29_19, complete sequence	2023-08-14	70085	unknown (nan)				NA					NA								Bacteria	Pseudomonadota	Gammaproteobacteria	Enterobacterales	Enterobacteriaceae	Salmonella	Salmonella_enterica		399587	species	Salmonella enterica	0.549304	70085		BIOSAMPLE_IsolationSource		NA	NA			0.832152	0.995491	IncFIB(pQil)_1, JN233705,	IncF RST(F-:A-:B-):FIA(-);FIB(-);FIC(-);FII(-);FIIK(-);FIIS(-);FIIY(-)
	pKPC-C-S2-40032	0.0122604	0	630/1000	NZ_OR126577.1	Salmonella enterica subsp. enterica serovar Rissen strain 4_29_19 plasmid pKPC_4_29_19, complete sequence	2023-08-14	70085	unknown (nan)				NA					NA								Bacteria	Pseudomonadota	Gammaproteobacteria	Enterobacterales	Enterobacteriaceae	Salmonella	Salmonella_enterica		399587	species	Salmonella enterica	0.549304	70085		BIOSAMPLE_IsolationSource		NA	NA			0.832152	0.995491	IncFIB(pQil)_1, JN233705,	IncF RST(F-:A-:B-):FIA(-);FIB(-);FIC(-);FII(-);FIIK(-);FIIS(-);FIIY(-)
	pKPC-C-S2-40034	0.0113086	0	651/1000	NZ_OR126577.1	Salmonella enterica subsp. enterica serovar Rissen strain 4_29_19 plasmid pKPC_4_29_19, complete sequence	2023-08-14	70085	unknown (nan)				NA					NA								Bacteria	Pseudomonadota	Gammaproteobacteria	Enterobacterales	Enterobacteriaceae	Salmonella	Salmonella_enterica		399587	species	Salmonella enterica	0.549304	70085		BIOSAMPLE_IsolationSource		NA	NA			0.832152	0.995491	IncFIB(pQil)_1, JN233705,	IncF RST(F-:A-:B-):FIA(-);FIB(-);FIC(-);FII(-);FIIK(-);FIIS(-);FIIY(-)
	pKPC-C-S2-40035	0.0114865	0	647/1000	NZ_OR126577.1	Salmonella enterica subsp. enterica serovar Rissen strain 4_29_19 plasmid pKPC_4_29_19, complete sequence	2023-08-14	70085	unknown (nan)				NA					NA								Bacteria	Pseudomonadota	Gammaproteobacteria	Enterobacterales	Enterobacteriaceae	Salmonella	Salmonella_enterica		399587	species	Salmonella enterica	0.549304	70085		BIOSAMPLE_IsolationSource		NA	NA			0.832152	0.995491	IncFIB(pQil)_1, JN233705,	IncF RST(F-:A-:B-):FIA(-);FIB(-);FIC(-);FII(-);FIIK(-);FIIS(-);FIIY(-)
	pKPC-C-S2-40391	0.0114865	0	647/1000	NZ_OR126577.1	Salmonella enterica subsp. enterica serovar Rissen strain 4_29_19 plasmid pKPC_4_29_19, complete sequence	2023-08-14	70085	unknown (nan)				NA					NA								Bacteria	Pseudomonadota	Gammaproteobacteria	Enterobacterales	Enterobacteriaceae	Salmonella	Salmonella_enterica		399587	species	Salmonella enterica	0.549304	70085		BIOSAMPLE_IsolationSource		NA	NA			0.832152	0.995491	IncFIB(pQil)_1, JN233705,	IncF RST(F-:A-:B-):FIA(-);FIB(-);FIC(-);FII(-);FIIK(-);FIIS(-);FIIY(-)
	pKPC-D-P05-36423	0.00580821	0	794/1000	CP056025.1	Klebsiella pneumoniae strain 39428 plasmid pKPN39428.1, complete sequence	2020-06-28	211775	Homo sapiens	USA	Unknown	SAMN14973061	14973061	SAMN14973061	blood	Homo sapiens	2013	7301681	GCF_013374975.1	Complete Genome	194	2020-06-28	2020-06-28	True	SAMN14973061	Bacteria	Pseudomonadota	Gammaproteobacteria	Enterobacterales	Enterobacteriaceae	Klebsiella	Klebsiella_pneumoniae		573	species	Klebsiella pneumoniae	0.528986	211775	Homo sapiens	BIOSAMPLE_Host		39.7837		100.446	USA		0.366494	3.43523	IncFIB(K)_1, JN233704, |IncFII(K)_1, CP000648,
	pKPC-E-P01-39191	0.0121679	0	632/1000	CP128760.1	Klebsiella pneumoniae strain CRE-118 plasmid pCRE-118_1, complete sequence	2023-07-03	187058	Homo sapiens	USA: Chicago	41.8945 N 87.6208 W	SAMN35878151	35878151	SAMN35878151	blood	Homo sapiens	Unknown	17304571	GCA_030388145.1	Complete Genome	66.7373	2023-07-03	2023-07-03	True	SAMN35878151	Bacteria	Pseudomonadota	Gammaproteobacteria	Enterobacterales	Enterobacteriaceae	Klebsiella	Klebsiella_pneumoniae		573	species	Klebsiella pneumoniae	0.52558	187058	Homo sapiens	BIOSAMPLE_Host		41.8945		87.6208			0.449614	2.95388	IncFIB(K)_1, JN233704, |IncFII(K)_1, CP000648,
	pKPC-E-P12-39188	0.0121679	0	632/1000	CP128760.1	Klebsiella pneumoniae strain CRE-118 plasmid pCRE-118_1, complete sequence	2023-07-03	187058	Homo sapiens	USA: Chicago	41.8945 N 87.6208 W	SAMN35878151	35878151	SAMN35878151	blood	Homo sapiens	Unknown	17304571	GCA_030388145.1	Complete Genome	66.7373	2023-07-03	2023-07-03	True	SAMN35878151	Bacteria	Pseudomonadota	Gammaproteobacteria	Enterobacterales	Enterobacteriaceae	Klebsiella	Klebsiella_pneumoniae		573	species	Klebsiella pneumoniae	0.52558	187058	Homo sapiens	BIOSAMPLE_Host		41.8945		87.6208			0.449614	2.95388	IncFIB(K)_1, JN233704, |IncFII(K)_1, CP000648,
	pKPC-F-P05-36300	0.0188675	0	507/1000	NZ_OR126577.1	Salmonella enterica subsp. enterica serovar Rissen strain 4_29_19 plasmid pKPC_4_29_19, complete sequence	2023-08-14	70085	unknown (nan)				NA					NA								Bacteria	Pseudomonadota	Gammaproteobacteria	Enterobacterales	Enterobacteriaceae	Salmonella	Salmonella_enterica		399587	species	Salmonella enterica	0.549304	70085		BIOSAMPLE_IsolationSource		NA	NA			0.832152	0.995491	IncFIB(pQil)_1, JN233705,	IncF RST(F-:A-:B-):FIA(-);FIB(-);FIC(-);FII(-);FIIK(-);FIIS(-);FIIY(-)
	pKPC-G-S2-40036	0.0110444	0	657/1000	MN657251.1	Enterobacteriaceae bacterium strain 1086-16 plasmid pKPC-2, complete sequence	2020-02-12	100959	unknown (nan)				NA					NA								Bacteria	Pseudomonadota	Gammaproteobacteria	Enterobacterales	Enterobacteriaceae		Enterobacteriaceae_bacterium		1849603	species	Enterobacteriaceae bacterium	0.535336	100959		BIOSAMPLE_IsolationSource		NA	NA			0.972837	1.05792	IncFIB(pQil)_1, JN233705, |IncFII(K)_1, CP000648,	IncF RST(K2:A-:B-):FIA(-);FIB(-);FIC(-);FII(-);FIIK(2);FIIS(-);FIIY(-)
	pKPC-G-S2-40037	0.0110444	0	657/1000	MN657251.1	Enterobacteriaceae bacterium strain 1086-16 plasmid pKPC-2, complete sequence	2020-02-12	100959	unknown (nan)				NA					NA								Bacteria	Pseudomonadota	Gammaproteobacteria	Enterobacterales	Enterobacteriaceae		Enterobacteriaceae_bacterium		1849603	species	Enterobacteriaceae bacterium	0.535336	100959		BIOSAMPLE_IsolationSource		NA	NA			0.972837	1.05792	IncFIB(pQil)_1, JN233705, |IncFII(K)_1, CP000648,	IncF RST(K2:A-:B-):FIA(-);FIB(-);FIC(-);FII(-);FIIK(2);FIIS(-);FIIY(-)
	pKPC-H-P25-40113	0.0157245	0	561/1000	NZ_CP091757.1	Escherichia coli strain LC-1302-2020 plasmid p1-LC-1302-2020-KPC3, complete sequence	2022-03-16	298935	Homo sapiens	Italy	45.8523 N 9.4144 E	SAMN25301092	#VALUE!	SAMN25301092	rectal swab	Homo sapiens	2020-11-09	12314131	GCF_022559875.1	Complete Genome	339.678	2022-03-14	2022-03-14	True	SAMN25301092	Bacteria	Pseudomonadota	Gammaproteobacteria	Enterobacterales	Enterobacteriaceae	Escherichia	Escherichia_coli		562	species	Escherichia coli	0.527051	298935	Homo sapiens	BIOSAMPLE_Host		45.8523	9.4144		0.201627	3.75044	IncFIB(K)_1, JN233704, |IncFII(pHN7A8)_1, JN232517, |IncFIB(pQil)_1, JN233705, |IncFII(K)_1, CP000648,	IncF RST(K-:A-:B-):FIA(-);FIB(-);FIC(-);FII(-);FIIK(2,7);FIIS(-);FIIY(-)
	pKPC-I-P24-38311	0.000312573	0	987/1000	MN657251.1	Enterobacteriaceae bacterium strain 1086-16 plasmid pKPC-2, complete sequence	2020-02-12	100959	unknown (nan)				NA					NA								Bacteria	Pseudomonadota	Gammaproteobacteria	Enterobacterales	Enterobacteriaceae		Enterobacteriaceae_bacterium		1849603	species	Enterobacteriaceae bacterium	0.535336	100959		BIOSAMPLE_IsolationSource		NA	NA			0.972837	1.05792	IncFIB(pQil)_1, JN233705, |IncFII(K)_1, CP000648,	IncF RST(K2:A-:B-):FIA(-);FIB(-);FIC(-);FII(-);FIIK(2);FIIS(-);FIIY(-)
	pKPC-I-P24-38505	0.000312573	0	987/1000	MN657251.1	Enterobacteriaceae bacterium strain 1086-16 plasmid pKPC-2, complete sequence	2020-02-12	100959	unknown (nan)				NA					NA								Bacteria	Pseudomonadota	Gammaproteobacteria	Enterobacterales	Enterobacteriaceae		Enterobacteriaceae_bacterium		1849603	species	Enterobacteriaceae bacterium	0.535336	100959		BIOSAMPLE_IsolationSource		NA	NA			0.972837	1.05792	IncFIB(pQil)_1, JN233705, |IncFII(K)_1, CP000648,	IncF RST(K2:A-:B-):FIA(-);FIB(-);FIC(-);FII(-);FIIK(2);FIIS(-);FIIY(-)
	pKPC-I-S2-40033	0.000312573	0	987/1000	MN657251.1	Enterobacteriaceae bacterium strain 1086-16 plasmid pKPC-2, complete sequence	2020-02-12	100959	unknown (nan)				NA					NA								Bacteria	Pseudomonadota	Gammaproteobacteria	Enterobacterales	Enterobacteriaceae		Enterobacteriaceae_bacterium		1849603	species	Enterobacteriaceae bacterium	0.535336	100959		BIOSAMPLE_IsolationSource		NA	NA		-0.972837	1.05792	IncFIB(pQil)_1, JN233705, |IncFII(K)_1, CP000648,	IncF RST(K2:A-:B-):FIA(-);FIB(-);FIC(-);FII(-);FIIK(2);FIIS(-);FIIY(-)
	pNDM-A-P08-35811	0.00263042	0	898/1000	CP030742.1	Klebsiella pneumoniae strain B1 plasmid pKpnB1_1, complete sequence	2022-08-08	304705	Homo sapiens	Sweden: Gothenburg	57.6823 N 11.9613 E	SAMN09519599	#VALUE!	SAMN09519599	feces	Homo sapiens	2013-01-23	13456971	GCF_024585245.1	Complete Genome	139	2022-08-08	2022-08-08	True	SAMN09519599	Bacteria	Pseudomonadota	Gammaproteobacteria	Enterobacterales	Enterobacteriaceae	Klebsiella	Klebsiella_pneumoniae		573	species	Klebsiella pneumoniae	0.475916	304705	Homo sapiens	BIOSAMPLE_Host	pneumonia	57.6823	11.9613			4.03192	9.72681	IncHI2A_1, BX664015, |IncHI2_1, BX664015,	IncHI2 DLST(1):smr0018(1);smr0199(1)
	pNDM-B-P15-39609	0.00652391	0	773/1000	NZ_CP088223.1	Enterobacter hormaechei strain Eh60 plasmid pEh60-2, complete sequence	2022-05-27	277693	Homo sapiens	China:Shenzhen	22.38 N 114.05 E	SAMN22612719	22612719	SAMN22612719	bronchial	Homo sapiens	2017	12837901	GCF_023547225.1	Complete Genome	110	2022-05-25	2022-05-25	True	SAMN22612719	Bacteria	Pseudomonadota	Gammaproteobacteria	Enterobacterales	Enterobacteriaceae	Enterobacter	Enterobacter_hormaechei		158836	species	Enterobacter hormaechei	0.467005	277693	Homo sapiens	BIOSAMPLE_Host		22.38	114.05			3.71449	10.0302	IncHI2A_1, BX664015, |IncHI2_1, BX664015,	IncHI2 DLST(1):smr0018(1);smr0199(1)
	pNDM-C-P15-38301	0.00666341	0	769/1000	NZ_CP053191.1	Enterobacter hormaechei strain EGYMCRVIM plasmid pMS-37a, complete sequence	2020-05-13	270915	Bos taurus	Egypt: Qena	25.41 N 32.39 E	SAMN14534668	#VALUE!	SAMN14534668	beef burger		2017-07-15	7099011	GCF_013046845.1	Complete Genome	165	2020-05-12	2020-05-12	True	SAMN14534668	Bacteria	Pseudomonadota	Gammaproteobacteria	Enterobacterales	Enterobacteriaceae	Enterobacter	Enterobacter_hormaechei		158836	species	Enterobacter hormaechei	0.462193	270915	Bos taurus	BIOSAMPLE_IsolationSource		25.41	32.39			3.6837	10.0692	IncHI2A_1, BX664015, |IncHI2_1, BX664015,	IncHI2 DLST(1):smr0018(1);smr0199(1)
	pNDM-C-P15-38905	0.00669844	0	768/1000	NZ_CP053191.1	Enterobacter hormaechei strain EGYMCRVIM plasmid pMS-37a, complete sequence	2020-05-13	270915	Bos taurus	Egypt: Qena	25.41 N 32.39 E	SAMN14534668	#VALUE!	SAMN14534668	beef burger		2017-07-15	7099011	GCF_013046845.1	Complete Genome	165	2020-05-12	2020-05-12	True	SAMN14534668	Bacteria	Pseudomonadota	Gammaproteobacteria	Enterobacterales	Enterobacteriaceae	Enterobacter	Enterobacter_hormaechei		158836	species	Enterobacter hormaechei	0.462193	270915	Bos taurus	BIOSAMPLE_IsolationSource		25.41	32.39			3.6837	10.0692	IncHI2A_1, BX664015, |IncHI2_1, BX664015,	IncHI2 DLST(1):smr0018(1);smr0199(1)
	pNDM-C-P15-39162	0.00666341	0	769/1000	NZ_CP053191.1	Enterobacter hormaechei strain EGYMCRVIM plasmid pMS-37a, complete sequence	2020-05-13	270915	Bos taurus	Egypt: Qena	25.41 N 32.39 E	SAMN14534668	#VALUE!	SAMN14534668	beef burger		2017-07-15	7099011	GCF_013046845.1	Complete Genome	165	2020-05-12	2020-05-12	True	SAMN14534668	Bacteria	Pseudomonadota	Gammaproteobacteria	Enterobacterales	Enterobacteriaceae	Enterobacter	Enterobacter_hormaechei		158836	species	Enterobacter hormaechei	0.462193	270915	Bos taurus	BIOSAMPLE_IsolationSource		25.41	32.39			3.6837	10.0692	IncHI2A_1, BX664015, |IncHI2_1, BX664015,	IncHI2 DLST(1):smr0018(1);smr0199(1)
	pNDM-D-P11-35555	0.0217795	0	463/1000	NZ_CP059310.1	Klebsiella pneumoniae strain Kp46596 plasmid pKp46596-2, complete sequence	2020-08-03	151753	Homo sapiens			SAMN15578212	15578212	SAMN15578212		Homo sapiens	2009	7531571	GCF_013694405.1	Complete Genome	100	2020-07-26	2020-07-26	True	SAMN15578212	Bacteria	Pseudomonadota	Gammaproteobacteria	Enterobacterales	Enterobacteriaceae	Klebsiella	Klebsiella_pneumoniae		573	species	Klebsiella pneumoniae	0.50857	151753	Homo sapiens	BIOSAMPLE_Host		NA	NA			0.0164575	2.92743	IncFIB(K)_1, JN233704, |IncFII(K)_1, CP000648,	IncF RST(K8:A-:B-):FIA(-);FIB(-);FIC(-);FII(-);FIIK(8);FIIS(-);FIIY(-)
	pNDM-E-P03-37495	0.000385581	0	984/1000	NZ_CP021687.1	Klebsiella pneumoniae strain AR_0146 plasmid tig00001186, complete sequence	2017-06-10	96814	unknown (nan)			SAMN04014987	4014987	SAMN04014987				1125501	GCF_002180175.1	Complete Genome	125	2017-06-08	2017-06-08	True	SAMN04014987	Bacteria	Pseudomonadota	Gammaproteobacteria	Enterobacterales	Enterobacteriaceae	Klebsiella	Klebsiella_pneumoniae		573	species	Klebsiella pneumoniae	0.53233	96814		BIOSAMPLE_IsolationSource		NA	NA			8.66125	7.12164	IncFII(pKPX1)_1, AP012055, |repB(R1701)_1, CP039970,	IncF RST(F-:A-:B-):FIA(-);FIB(-);FIC(-);FII(-);FIIK(-);FIIS(-);FIIY(-)
	pNDM-F1-P19-39090	0.00846101	0	720/1000	NZ_CP071074.1	Escherichia coli strain 3347558 plasmid p3347558_1, complete sequence	2021-05-13	169082	Homo sapiens	Switzerland		SAMN17736024	17736024	SAMN17736024	rectal swab	Homo sapiens	2020	9924071	GCF_018128405.1	Complete Genome	144	2021-04-22	2021-04-22	True	SAMN17736024	Bacteria	Pseudomonadota	Gammaproteobacteria	Enterobacterales	Enterobacteriaceae	Escherichia	Escherichia_coli		562	species	Escherichia coli	0.506583	169082	Homo sapiens	BIOSAMPLE_Host		46.7986	8.23197	Switzerland	1.96637	4.73086	IncC_1, JN157804,
	pNDM-F1-P20-39094	0.00842259	0	721/1000	NZ_CP071074.1	Escherichia coli strain 3347558 plasmid p3347558_1, complete sequence	2021-05-13	169082	Homo sapiens	Switzerland		SAMN17736024	17736024	SAMN17736024	rectal swab	Homo sapiens	2020	9924071	GCF_018128405.1	Complete Genome	144	2021-04-22	2021-04-22	True	SAMN17736024	Bacteria	Pseudomonadota	Gammaproteobacteria	Enterobacterales	Enterobacteriaceae	Escherichia	Escherichia_coli		562	species	Escherichia coli	0.506583	169082	Homo sapiens	BIOSAMPLE_Host		46.7986	8.23197	Switzerland	1.96637	4.73086	IncC_1, JN157804,
	pNDM-F1-P23-39733	0.00842259	0	721/1000	NZ_CP071074.1	Escherichia coli strain 3347558 plasmid p3347558_1, complete sequence	2021-05-13	169082	Homo sapiens	Switzerland		SAMN17736024	17736024	SAMN17736024	rectal swab	Homo sapiens	2020	9924071	GCF_018128405.1	Complete Genome	144	2021-04-22	2021-04-22	True	SAMN17736024	Bacteria	Pseudomonadota	Gammaproteobacteria	Enterobacterales	Enterobacteriaceae	Escherichia	Escherichia_coli		562	species	Escherichia coli	0.506583	169082	Homo sapiens	BIOSAMPLE_Host		46.7986	8.23197	Switzerland	1.96637	4.73086	IncC_1, JN157804,
	pNDM-F1-S1-39375	0.00842259	0	721/1000	NZ_CP071074.1	Escherichia coli strain 3347558 plasmid p3347558_1, complete sequence	2021-05-13	169082	Homo sapiens	Switzerland		SAMN17736024	17736024	SAMN17736024	rectal swab	Homo sapiens	2020	9924071	GCF_018128405.1	Complete Genome	144	2021-04-22	2021-04-22	True	SAMN17736024	Bacteria	Pseudomonadota	Gammaproteobacteria	Enterobacterales	Enterobacteriaceae	Escherichia	Escherichia_coli		562	species	Escherichia coli	0.506583	169082	Homo sapiens	BIOSAMPLE_Host		46.7986	8.23197	Switzerland	1.96637	4.73086	IncC_1, JN157804,
	pNDM-F1-S1-39376	0.00842259	0	721/1000	NZ_CP071074.1	Escherichia coli strain 3347558 plasmid p3347558_1, complete sequence	2021-05-13	169082	Homo sapiens	Switzerland		SAMN17736024	17736024	SAMN17736024	rectal swab	Homo sapiens	2020	9924071	GCF_018128405.1	Complete Genome	144	2021-04-22	2021-04-22	True	SAMN17736024	Bacteria	Pseudomonadota	Gammaproteobacteria	Enterobacterales	Enterobacteriaceae	Escherichia	Escherichia_coli		562	species	Escherichia coli	0.506583	169082	Homo sapiens	BIOSAMPLE_Host		46.7986	8.23197	Switzerland	1.96637	4.73086	IncC_1, JN157804,
	pNDM-F1-S1-39521	0.00834599	0	723/1000	NZ_CP071074.1	Escherichia coli strain 3347558 plasmid p3347558_1, complete sequence	2021-05-13	169082	Homo sapiens	Switzerland		SAMN17736024	17736024	SAMN17736024	rectal swab	Homo sapiens	2020	9924071	GCF_018128405.1	Complete Genome	144	2021-04-22	2021-04-22	True	SAMN17736024	Bacteria	Pseudomonadota	Gammaproteobacteria	Enterobacterales	Enterobacteriaceae	Escherichia	Escherichia_coli		562	species	Escherichia coli	0.506583	169082	Homo sapiens	BIOSAMPLE_Host		46.7986	8.23197	Switzerland	1.96637	4.73086	IncC_1, JN157804,
	pNDM-F1-S1-39595	0.00842259	0	721/1000	NZ_CP071074.1	Escherichia coli strain 3347558 plasmid p3347558_1, complete sequence	2021-05-13	169082	Homo sapiens	Switzerland		SAMN17736024	17736024	SAMN17736024	rectal swab	Homo sapiens	2020	9924071	GCF_018128405.1	Complete Genome	144	2021-04-22	2021-04-22	True	SAMN17736024	Bacteria	Pseudomonadota	Gammaproteobacteria	Enterobacterales	Enterobacteriaceae	Escherichia	Escherichia_coli		562	species	Escherichia coli	0.506583	169082	Homo sapiens	BIOSAMPLE_Host		46.7986	8.23197	Switzerland	1.96637	4.73086	IncC_1, JN157804,
	pNDM-F2-S1-39800	0.0218499	0	462/1000	NZ_CP071074.1	Escherichia coli strain 3347558 plasmid p3347558_1, complete sequence	2021-05-13	169082	Homo sapiens	Switzerland		SAMN17736024	17736024	SAMN17736024	rectal swab	Homo sapiens	2020	9924071	GCF_018128405.1	Complete Genome	144	2021-04-22	2021-04-22	True	SAMN17736024	Bacteria	Pseudomonadota	Gammaproteobacteria	Enterobacterales	Enterobacteriaceae	Escherichia	Escherichia_coli		562	species	Escherichia coli	0.506583	169082	Homo sapiens	BIOSAMPLE_Host		46.7986	8.23197	Switzerland	1.96637	4.73086	IncC_1, JN157804,
	pNDM-G-P14-37898	0.000508006	0	979/1000	NZ_MW363916.1	Klebsiella pneumoniae strain NMI1298_15 plasmid p1298F, complete sequence	2021-06-18	124439	unknown (nan)				NA					NA								Bacteria	Pseudomonadota	Gammaproteobacteria	Enterobacterales	Enterobacteriaceae	Klebsiella	Klebsiella_pneumoniae		573	species	Klebsiella pneumoniae	0.530533	124439		BIOSAMPLE_IsolationSource		NA	NA			0.955169	1.07561	IncFIB(pQil)_1, JN233705, |IncFII(pKP91)_1, CP000966,	IncF RST(F-:A-:B-):FIA(-);FIB(-);FIC(-);FII(-);FIIK(-);FIIS(-);FIIY(-)
	pNDM-H-P14-37899	0.000780658	0	968/1000	NZ_MW363916.1	Klebsiella pneumoniae strain NMI1298_15 plasmid p1298F, complete sequence	2021-06-18	124439	unknown (nan)				NA					NA								Bacteria	Pseudomonadota	Gammaproteobacteria	Enterobacterales	Enterobacteriaceae	Klebsiella	Klebsiella_pneumoniae		573	species	Klebsiella pneumoniae	0.530533	124439		BIOSAMPLE_IsolationSource		NA	NA			0.955169	1.07561	IncFIB(pQil)_1, JN233705, |IncFII(pKP91)_1, CP000966,	IncF RST(F-:A-:B-):FIA(-);FIB(-);FIC(-);FII(-);FIIK(-);FIIS(-);FIIY(-)
	pNDM-I-P02-37658	0.00796745	0	733/1000	NZ_CP095868.1	Acinetobacter nosocomialis strain 11J360 plasmid p11J360-1, complete sequence	2023-06-25	285025	Homo sapiens	China: Guangzhou Province	23.12 N 113.25 E	SAMN27553639	27553639	SAMN27553639	sputamentum	Homo sapiens	2012	17017861	GCF_030322945.1	Complete Genome	229.75	2023-06-22	2023-06-22	True	SAMN27553639	Bacteria	Pseudomonadota	Gammaproteobacteria	Moraxellales	Moraxellaceae	Acinetobacter	Acinetobacter_nosocomialis		106654	species	Acinetobacter nosocomialis	0.380321	285025	Homo sapiens	BIOSAMPLE_Host		23.12	113.25			10.6148	6.03914
	pNDM-J-P10-39587	0.0295179	0	368/1000	CP110766.1	Klebsiella pneumoniae strain INF061 plasmid pINF061.4, complete sequence	2022-11-14	57446	Homo sapiens	Australia: Melbourne	37.8457 S 144.9821 E	SAMN06112218	6112218	SAMN06112218	BAL	Homo sapiens	2013	14401501	GCF_026168415.1	Complete Genome	22	2022-11-14	2022-11-14	True	SAMN06112218	Bacteria	Pseudomonadota	Gammaproteobacteria	Enterobacterales	Enterobacteriaceae	Klebsiella	Klebsiella_pneumoniae		573	species	Klebsiella pneumoniae	0.510688	57446	Homo sapiens	BIOSAMPLE_Host	pneumonia		37.8457	144.982		3.54596		1.22857	IncN3_1, EF219134,
	pNDM-K-P09-40249	0.000385581	0	984/1000	NZ_CP014757.1	Klebsiella pneumoniae strain AATZP plasmid pNDM-1fa, complete sequence	2016-05-29	54064	unknown (nan)	USA	38.984652 N 77.094709 W	SAMN03455970	3455970	SAMN03455970			2014	742551	GCF_001648215.1	Complete Genome	200	2016-05-19	2016-05-19	True	SAMN03455970	Bacteria	Pseudomonadota	Gammaproteobacteria	Enterobacterales	Enterobacteriaceae	Klebsiella	Klebsiella_pneumoniae		573	species	Klebsiella pneumoniae	0.522899	54064		BIOSAMPLE_IsolationSource		38.9847		77.0947		0.253752	0.520579	IncFIB(pQil)_1, JN233705,	IncF RST(F-:A-:B-):FIA(-);FIB(-);FIC(-);FII(-);FIIK(-);FIIS(-);FIIY(-)
	pNDM-K-P13-37093	0.000434439	0	982/1000	NZ_CP014757.1	Klebsiella pneumoniae strain AATZP plasmid pNDM-1fa, complete sequence	2016-05-29	54064	unknown (nan)	USA	38.984652 N 77.094709 W	SAMN03455970	3455970	SAMN03455970			2014	742551	GCF_001648215.1	Complete Genome	200	2016-05-19	2016-05-19	True	SAMN03455970	Bacteria	Pseudomonadota	Gammaproteobacteria	Enterobacterales	Enterobacteriaceae	Klebsiella	Klebsiella_pneumoniae		573	species	Klebsiella pneumoniae	0.522899	54064		BIOSAMPLE_IsolationSource		38.9847		77.0947		0.253752	0.520579	IncFIB(pQil)_1, JN233705,	IncF RST(F-:A-:B-):FIA(-);FIB(-);FIC(-);FII(-);FIIK(-);FIIS(-);FIIY(-)
	pNDM-L-P17-40226	0.00218918	0	914/1000	NZ_CP012902.1	Escherichia coli strain N15-01078 plasmid pNDM15-1078, complete sequence	2020-04-20	176048	unknown (nan)	Canada		SAMN04108626	4108626	SAMN04108626			2015	NA								Bacteria	Pseudomonadota	Gammaproteobacteria	Enterobacterales	Enterobacteriaceae	Escherichia	Escherichia_coli		562	species	Escherichia coli	0.513991	176048		BIOSAMPLE_IsolationSource		61.0667		107.992	Canada	1.97795	4.73782	IncC_1, JN157804,
	pNDM-L-P20-39095	2.38274e-05	0	999/1000	NZ_CP071074.1	Escherichia coli strain 3347558 plasmid p3347558_1, complete sequence	2021-05-13	169082	Homo sapiens	Switzerland		SAMN17736024	17736024	SAMN17736024	rectal swab	Homo sapiens	2020	9924071	GCF_018128405.1	Complete Genome	144	2021-04-22	2021-04-22	True	SAMN17736024	Bacteria	Pseudomonadota	Gammaproteobacteria	Enterobacterales	Enterobacteriaceae	Escherichia	Escherichia_coli		562	species	Escherichia coli	0.506583	169082	Homo sapiens	BIOSAMPLE_Host		46.7986	8.23197	Switzerland	1.96637	4.73086	IncC_1, JN157804,
	pNDM-L-P22-39408	2.38274e-05	0	999/1000	NZ_CP071074.1	Escherichia coli strain 3347558 plasmid p3347558_1, complete sequence	2021-05-13	169082	Homo sapiens	Switzerland		SAMN17736024	17736024	SAMN17736024	rectal swab	Homo sapiens	2020	9924071	GCF_018128405.1	Complete Genome	144	2021-04-22	2021-04-22	True	SAMN17736024	Bacteria	Pseudomonadota	Gammaproteobacteria	Enterobacterales	Enterobacteriaceae	Escherichia	Escherichia_coli		562	species	Escherichia coli	0.506583	169082	Homo sapiens	BIOSAMPLE_Host		46.7986	8.23197	Switzerland	1.96637	4.73086	IncC_1, JN157804,
	pNDM-L-S1-39377	0	0	1000/1000	NZ_CP071074.1	Escherichia coli strain 3347558 plasmid p3347558_1, complete sequence	2021-05-13	169082	Homo sapiens	Switzerland		SAMN17736024	17736024	SAMN17736024	rectal swab	Homo sapiens	2020	9924071	GCF_018128405.1	Complete Genome	144	2021-04-22	2021-04-22	True	SAMN17736024	Bacteria	Pseudomonadota	Gammaproteobacteria	Enterobacterales	Enterobacteriaceae	Escherichia	Escherichia_coli		562	species	Escherichia coli	0.506583	169082	Homo sapiens	BIOSAMPLE_Host		46.7986	8.23197	Switzerland	1.96637	4.73086	IncC_1, JN157804,
	pNDM-L-S1-39425	4.76906e-05	0	998/1000	NZ_CP071074.1	Escherichia coli strain 3347558 plasmid p3347558_1, complete sequence	2021-05-13	169082	Homo sapiens	Switzerland		SAMN17736024	17736024	SAMN17736024	rectal swab	Homo sapiens	2020	9924071	GCF_018128405.1	Complete Genome	144	2021-04-22	2021-04-22	True	SAMN17736024	Bacteria	Pseudomonadota	Gammaproteobacteria	Enterobacterales	Enterobacteriaceae	Escherichia	Escherichia_coli		562	species	Escherichia coli	0.506583	169082	Homo sapiens	BIOSAMPLE_Host		46.7986	8.23197	Switzerland	1.96637	4.73086	IncC_1, JN157804,
	pNDM-L-S1-39522	0.00136596	0	945/1000	NZ_CP071074.1	Escherichia coli strain 3347558 plasmid p3347558_1, complete sequence	2021-05-13	169082	Homo sapiens	Switzerland		SAMN17736024	17736024	SAMN17736024	rectal swab	Homo sapiens	2020	9924071	GCF_018128405.1	Complete Genome	144	2021-04-22	2021-04-22	True	SAMN17736024	Bacteria	Pseudomonadota	Gammaproteobacteria	Enterobacterales	Enterobacteriaceae	Escherichia	Escherichia_coli		562	species	Escherichia coli	0.506583	169082	Homo sapiens	BIOSAMPLE_Host		46.7986	8.23197	Switzerland	1.96637	4.73086	IncC_1, JN157804,
	pNDM-KPC-A-P16-35810	0.00399629	0	851/1000	OV141395.1	Citrobacter youngae isolate BB1468 genome assembly, plasmid: pCY-NDM-1_	2022-01-09	252108	unknown (nan)	Ghana		SAMEA6863338	#VALUE!	SAMEA6863338			2017-09-08	NA								Bacteria	Pseudomonadota	Gammaproteobacteria	Enterobacterales	Enterobacteriaceae	Citrobacter	Citrobacter_youngae		133448	species	Citrobacter youngae	0.506672	252108		BIOSAMPLE_IsolationSource		8.03003		1.08003	Ghana	1.97027	4.73416	IncC_1, JN157804,
[truncated: 2 more columns]

## Sheet: Table S7
	Table S7: Resistance and virulence profiles all carbapenemase-producing plasmids isolated in this study. Blank cells indicate the absence of the gene. If more than one copy is present, the copy number is indicated.
		Resistances (ResFinder)
		Aminoglycosides																							Beta-lactams																					Chloramphenicol
	Plasmid name	aac(3)-IIa	aac(3)-IId	aac(6')-Ib	aac(6')-Ib-cr	aac(6')-Ib-Hangzhou	aac(6')-Ib3	aac(6')-Il	aadA1	aadA2	aadA2b	aadA5	aph(3'')-Ib	aph(3')-Ia	aph(3')-VI	aph(3')-VIa	aph(3')-VIb	aph(3')-XV	aph(6)-Id	armA	ARR-2	ARR-3	rmtB	rmtF	blaCMY-4	blaCTX-M-14b	blaCTX-M-15	blaCTX-M-9	blaKPC-2	blaLAP-2	blaNDM-1	blaNDM-5	blaNDM-7	blaOXA-1	blaOXA-10	blaOXA-48	blaOXA-9	blaSHV-12	blaTEM-150	blaTEM-171	blaTEM-1A	blaTEM-1B	blaTEM-1C	blaTEM-40	blaVIM-1	catA1	catB2	catB3	cmlA1
	pKPC-A-P07-38245	0	0	0	0	0	0	0	0	0	0	0	0	0	0	0	0	0	0	0	0	0	0	0	0	0	0	0	1	0	0	0	0	0	0	0	0	0	0	0	0	0	0	0	0	0	0	0	0
	pKPC-B1-P07-37739	0	0	0	0	0	0	0	0	0	0	0	0	0	0	0	0	0	0	0	0	0	0	0	0	0	0	0	1	0	0	0	0	0	0	0	0	0	0	0	0	0	0	0	0	0	0	0	0
	pKPC-B1-P07-37750	0	0	0	0	0	0	0	0	0	0	0	0	0	0	0	0	0	0	0	0	0	0	0	0	0	0	0	1	0	0	0	0	0	0	0	0	0	0	0	0	0	0	0	0	0	0	0	0
	pKPC-B1-P07-38246	0	0	0	0	0	0	0	0	0	0	0	0	0	0	0	0	0	0	0	0	0	0	0	0	0	0	0	1	0	0	0	0	0	0	0	0	0	0	0	0	0	0	0	0	0	0	0	0
	pKPC-B1-P07-38263	0	0	0	0	0	0	0	0	0	0	0	0	0	0	0	0	0	0	0	0	0	0	0	0	0	0	0	1	0	0	0	0	0	0	0	0	0	0	0	0	0	0	0	0	0	0	0	0
	pKPC-B1-P07-38828	0	0	0	0	0	0	0	0	0	0	0	0	0	0	0	0	0	0	0	0	0	0	0	0	0	0	0	1	0	0	0	0	0	0	0	0	0	0	0	0	0	0	0	0	0	0	0	0
	pKPC-B1-P07-38829	0	0	0	0	0	0	0	0	0	0	0	0	0	0	0	0	0	0	0	0	0	0	0	0	0	0	0	1	0	0	0	0	0	0	0	0	0	0	0	0	0	0	0	0	0	0	0	0
	pKPC-B2-P07-38831	0	0	0	0	0	0	0	0	0	0	0	0	0	0	0	0	0	0	0	0	0	0	0	0	0	0	0	2	0	0	0	0	0	0	0	0	0	0	0	0	0	0	0	0	0	0	0	0
	pKPC-C-P18-38518	0	0	0	0	0	0	0	0	0	0	0	0	0	0	0	0	0	0	0	0	0	0	0	0	0	0	0	1	0	0	0	0	0	0	0	0	0	0	0	0	0	0	0	0	0	0	0	0
	pKPC-C-P18-38717	0	0	0	0	0	0	0	0	0	0	0	0	0	0	0	0	0	0	0	0	0	0	0	0	0	0	0	1	0	0	0	0	0	0	0	0	0	0	0	0	0	0	0	0	0	0	0	0
	pKPC-C-S2-40032	0	0	0	0	0	0	0	0	0	0	0	0	0	0	0	0	0	0	0	0	0	0	0	0	0	0	0	1	0	0	0	0	0	0	0	0	0	0	0	0	0	0	0	0	0	0	0	0
	pKPC-C-S2-40034	0	0	0	0	0	0	0	0	0	0	0	0	0	0	0	0	0	0	0	0	0	0	0	0	0	0	0	1	0	0	0	0	0	0	0	0	0	0	0	0	0	0	0	0	0	0	0	0
	pKPC-C-S2-40035	0	0	0	0	0	0	0	0	0	0	0	0	0	0	0	0	0	0	0	0	0	0	0	0	0	0	0	1	0	0	0	0	0	0	0	0	0	0	0	0	0	0	0	0	0	0	0	0
	pKPC-C-S2-40391	0	0	0	0	0	0	0	0	0	0	0	0	0	0	0	0	0	0	0	0	0	0	0	0	0	0	0	1	0	0	0	0	0	0	0	0	0	0	0	0	0	0	0	0	0	0	0	0
	pKPC-D-P05-36423	0	0	1	0	0	0	0	0	1	0	0	0	1	0	0	0	0	0	0	0	0	0	0	0	0	0	0	1	0	0	0	0	0	0	0	0	0	0	0	0	0	0	0	0	1	0	0	0
	pKPC-E-P01-39191	1	0	0	1	0	0	0	2	1	0	0	0	0	0	0	0	0	0	0	1	0	0	0	0	0	1	0	1	1	0	0	0	1	1	0	0	0	1	1	1	1	1	1	0	0	0	2	1
	pKPC-E-P12-39188	1	0	0	1	0	0	0	2	1	0	0	0	0	0	0	0	0	0	0	1	0	0	0	0	0	1	0	1	1	0	0	0	1	1	0	0	0	1	1	1	1	1	1	0	0	0	2	1
	pKPC-F-P05-36300	0	0	1	0	0	0	0	0	0	0	0	0	0	0	0	0	0	0	0	0	0	0	0	0	0	0	0	1	0	0	0	0	0	0	0	0	0	0	0	0	0	0	0	0	0	0	0	0
	pKPC-G-S2-40036	0	0	0	0	0	0	0	0	0	0	0	0	0	0	0	0	0	0	0	0	0	0	0	0	0	0	0	1	0	0	0	0	0	0	0	0	0	0	0	0	0	0	0	0	0	0	0	0
	pKPC-G-S2-40037	0	0	0	0	0	0	0	0	0	0	0	0	0	0	0	0	0	0	0	0	0	0	0	0	0	0	0	1	0	0	0	0	0	0	0	0	0	0	0	0	0	0	0	0	0	0	0	0
	pKPC-H-P25-40113	0	0	0	1	0	0	0	0	0	0	0	0	0	0	0	0	0	0	0	0	0	0	0	0	0	0	0	1	0	0	0	0	1	0	0	0	0	0	0	0	0	0	0	0	0	0	2	0
	pKPC-I-P24-38311	0	0	0	0	0	0	0	0	0	0	0	0	0	0	0	0	0	0	0	0	0	0	0	0	0	0	0	1	0	0	0	0	0	0	0	0	0	0	0	0	0	0	0	0	0	0	0	0
	pKPC-I-P24-38505	0	0	0	0	0	0	0	0	0	0	0	0	0	0	0	0	0	0	0	0	0	0	0	0	0	0	0	1	0	0	0	0	0	0	0	0	0	0	0	0	0	0	0	0	0	0	0	0
	pKPC-I-S2-40033	0	0	0	0	0	0	0	0	0	0	0	0	0	0	0	0	0	0	0	0	0	0	0	0	0	0	0	1	0	0	0	0	0	0	0	0	0	0	0	0	0	0	0	0	0	0	0	0
	pNDM-A-P08-35811	0	0	0	1	0	1	0	0	0	1	0	4	1	0	0	0	0	1	0	0	0	0	0	0	0	1	0	0	0	1	0	0	1	0	0	0	1	0	0	0	1	0	0	0	0	0	2	0
	pNDM-B-P15-39609	0	0	0	0	0	0	0	2	0	0	0	0	0	1	0	0	0	0	0	0	0	0	0	0	0	0	0	0	0	1	0	0	0	0	0	0	0	0	0	0	0	0	0	0	1	0	0	0
	pNDM-C-P15-38301	0	0	0	1	0	0	0	2	0	0	0	0	0	1	0	0	0	0	0	0	0	0	0	0	0	0	0	0	0	1	0	0	1	0	0	0	0	0	0	0	0	0	0	0	1	0	2	0
	pNDM-C-P15-38905	0	0	0	1	0	0	0	2	0	0	0	0	0	1	0	0	0	0	0	0	0	0	0	0	0	0	0	0	0	1	0	0	1	0	0	0	0	0	0	0	0	0	0	0	1	0	2	0
	pNDM-C-P15-39162	0	0	0	1	0	0	0	2	0	0	0	0	0	1	0	0	0	0	0	0	0	0	0	0	0	0	0	0	0	1	0	0	1	0	0	0	0	0	0	0	0	0	0	0	1	0	2	0
	pNDM-D-P11-35555	0	0	0	0	0	0	0	0	0	0	0	0	0	0	0	0	0	0	0	0	0	0	0	0	0	0	0	0	0	1	0	0	0	0	0	0	1	0	0	0	0	0	0	0	0	0	0	0
	pNDM-E-P03-37495	0	0	1	0	0	0	0	0	0	0	0	0	0	0	0	0	0	0	0	0	0	0	0	0	0	0	0	0	0	1	0	0	0	0	0	0	0	0	0	0	0	0	0	0	0	0	0	0
	pNDM-F1-P19-39090	0	1	0	0	0	0	0	2	0	0	0	1	0	1	0	0	0	1	1	1	0	0	0	1	0	1	0	0	0	1	0	0	0	1	0	0	0	0	0	1	0	0	0	0	0	0	0	1
	pNDM-F1-P20-39094	0	1	0	0	0	0	0	2	0	0	0	1	0	1	0	0	0	1	1	1	0	0	0	1	0	1	0	0	0	1	0	0	0	1	0	0	0	0	0	1	0	0	0	0	0	0	0	1
	pNDM-F1-P23-39733	0	1	0	0	0	0	0	2	0	0	0	1	0	2	0	0	0	1	1	1	0	0	0	1	0	1	0	0	0	2	0	0	0	1	0	0	0	0	0	1	0	0	0	0	0	0	0	1
	pNDM-F1-S1-39375	0	1	0	0	0	0	0	2	0	0	0	1	0	1	0	0	0	1	1	1	0	0	0	1	0	1	0	0	0	1	0	0	0	1	0	0	0	0	0	1	0	0	0	0	0	0	0	1
	pNDM-F1-S1-39376	0	1	0	0	0	0	0	2	0	0	0	1	0	1	0	0	0	1	1	1	0	0	0	1	0	1	0	0	0	1	0	0	0	1	0	0	0	0	0	1	0	0	0	0	0	0	0	1
	pNDM-F1-S1-39521	0	1	0	0	0	0	0	2	0	0	0	1	0	1	0	0	0	1	1	1	0	0	0	1	0	1	0	0	0	1	0	0	0	1	0	0	0	0	0	1	0	0	0	0	0	0	0	1
	pNDM-F1-S1-39595	0	1	0	0	0	0	0	2	0	0	0	1	0	3	0	0	0	1	1	1	0	0	0	1	0	1	0	0	0	3	0	0	0	1	0	0	0	0	0	1	0	0	0	0	0	0	0	1
	pNDM-F2-S1-39800	0	1	0	0	0	0	0	2	0	0	0	1	0	1	0	0	0	1	1	1	0	0	0	1	0	1	0	0	0	1	0	0	0	1	0	0	0	0	0	1	0	0	0	0	0	0	0	1
	pNDM-G-P14-37898	1	0	0	1	0	0	0	0	0	0	0	0	0	0	0	0	0	0	0	0	0	0	0	0	0	1	0	0	0	1	0	0	1	0	0	0	0	0	0	0	1	0	0	0	0	0	2	0
	pNDM-H-P14-37899	1	0	0	1	0	0	0	0	0	0	0	0	0	0	0	0	0	0	0	0	0	0	0	0	0	1	0	0	0	1	0	0	1	0	0	0	0	0	0	0	1	0	0	0	0	0	2	0
	pNDM-I-P02-37658	0	1	0	0	0	0	0	0	0	0	0	0	0	0	1	0	0	0	0	0	0	0	0	0	0	0	0	0	0	1	0	0	0	0	0	0	0	0	0	0	0	0	0	0	0	0	0	0
	pNDM-J-P10-39587	0	0	0	1	0	0	0	0	0	0	0	0	0	1	0	0	0	0	0	0	1	0	0	0	0	0	0	0	0	1	0	0	1	0	0	0	0	0	0	0	0	0	0	0	0	0	1	0
	pNDM-K-P09-40249	0	0	0	1	0	0	0	0	0	0	0	0	0	1	0	0	0	0	0	0	1	0	0	0	0	1	0	0	0	1	0	0	1	0	0	0	0	0	0	0	0	0	0	0	0	0	1	0
	pNDM-K-P13-37093	0	0	0	1	0	0	0	0	0	0	0	0	0	1	0	0	0	0	0	0	1	0	0	0	0	1	0	0	0	1	0	0	1	0	0	0	0	0	0	0	0	0	0	0	0	0	1	0
	pNDM-L-P17-40226	0	0	0	0	0	0	0	2	0	0	0	0	0	0	0	0	0	0	1	1	0	0	0	0	0	0	0	0	0	1	0	0	0	1	0	0	0	0	0	0	0	0	0	0	0	0	0	1
	pNDM-L-P20-39095	0	0	0	0	0	0	0	2	0	0	0	0	0	6	0	0	0	0	1	1	0	0	0	1	0	0	0	0	0	7	0	0	0	1	0	0	0	0	0	0	0	0	0	0	0	0	0	1
	pNDM-L-P22-39408	0	0	0	0	0	0	0	2	0	0	0	0	0	1	0	0	0	0	1	1	0	0	0	1	0	0	0	0	0	1	0	0	0	1	0	0	0	0	0	0	0	0	0	0	0	0	0	1
	pNDM-L-S1-39377	0	0	0	0	0	0	0	2	0	0	0	0	0	1	0	0	0	0	1	1	0	0	0	1	0	0	0	0	0	1	0	0	0	1	0	0	0	0	0	0	0	0	0	0	0	0	0	1
	pNDM-L-S1-39425	0	0	0	0	0	0	0	2	0	0	0	0	0	1	0	0	0	0	1	1	0	0	0	1	0	0	0	0	0	1	0	0	0	1	0	0	0	0	0	0	0	0	0	0	0	0	0	1
	pNDM-L-S1-39522	0	0	0	0	0	0	0	2	0	0	0	0	0	1	0	0	0	0	1	1	0	0	0	0	0	0	0	0	0	1	0	0	0	1	0	0	0	0	0	0	0	0	0	0	0	0	0	1
	pNDM-KPC-A-P16-35810	0	0	1	0	0	0	0	3	0	0	1	0	0	0	0	0	0	0	1	1	0	0	0	1	0	0	0	1	0	1	0	0	0	1	0	1	0	0	0	1	0	0	0	0	0	0	0	0
[truncated: 28 more columns]
